# Supplementary material for: Exploring adverse events associated with vosoritide monotherapy: Insights from the FDA Adverse Event Reporting System
Source: PLoS One. 2026 Jan 29;21(1):e0341323. doi: 10.1371/journal.pone.0341323 (PMC12854448; doi:10.1371/journal.pone.0341323)
Supplement: S1 File — (TXT) [file pone.0341323.s001.txt]

Year	Q	primaryid	caseid	drug_seq	role_cod	drugname	prod_ai	val_vbm	route	cum_dose_chr	cum_dose_unit	dechal	rechal	lot_num	exp_dt	nda_num	dose_vbm	dose_amt	dose_unit	dose_form	dose_freq
2022	Q1	204516721	20451672	1	PS	voxzogo	vosoritide	1	subcutaneous			U		not reported		214938	0.4 milligram, qd	0.4	mg	Powder and solvent for solution for injection	qd
2022	Q1	204516732	20451673	1	PS	voxzogo	vosoritide	1	subcutaneous			Y		unknown		214938	0.4 milliliter, qd	0.4	ml	Powder and solvent for solution for injection	qd
2022	Q1	204922991	20492299	1	PS	voxzogo	vosoritide	1	subcutaneous			U		not reported		214938	1.2 milligram, qd	1.2	mg	Powder and solvent for solution for injection	qd
2022	Q1	205332112	20533211	1	PS	voxzogo	vosoritide	1	subcutaneous			U		not reported		214938	unk			Powder and solvent for solution for injection
2022	Q1	205332131	20533213	1	PS	voxzogo	vosoritide	1	subcutaneous			U		not reported		214938	,			Powder and solvent for solution for injection
2022	Q1	205425861	20542586	1	PS	voxzogo	vosoritide	1	subcutaneous			U		not reported		214938	unk			Powder and solvent for solution for injection
2022	Q1	205980271	20598027	1	PS	voxzogo	vosoritide	1	subcutaneous					not reported		214938	0.56, unk, qd			Powder and solvent for solution for injection	qd
2022	Q1	205980281	20598028	1	PS	voxzogo	vosoritide	1	subcutaneous					not reported		214938	0.56 milligram	0.56	mg	Powder and solvent for solution for injection
2022	Q1	205987961	20598796	1	PS	voxzogo	vosoritide	1	unknown			U		not reported		214938	0.56 milligram	0.56	mg	Powder and solvent for solution for injection
2022	Q1	206125101	20612510	1	PS	voxzogo	vosoritide	1	subcutaneous					IN6W4YHZR6FL221309		214938	0.56 milligram, qd	0.56	mg	Powder and solvent for solution for injection	qd
2022	Q1	206456551	20645655	1	PS	voxzogo	vosoritide	1	subcutaneous					not reported		214938	0.56 milligram	0.56	mg	Powder and solvent for solution for injection
2022	Q2	205338982	20533898	1	PS	voxzogo	vosoritide	1	subcutaneous					not reported		214938	.25 milliliter, qd	0.25	ml	Powder and solvent for solution for injection	qd
2022	Q2	206701451	20670145	1	PS	voxzogo	vosoritide	1	subcutaneous			U		not reported		214938	0.4 milliliter, qd	0.4	ml	Powder and solvent for solution for injection	qd
2022	Q2	206814211	20681421	1	PS	voxzogo	vosoritide	1	subcutaneous			U		not reported		214938	unk			Powder and solvent for solution for injection
2022	Q2	206868231	20686823	1	PS	voxzogo	vosoritide	1	subcutaneous					not reported		214938	0.25 milliliter, qd	0.25	ml	Powder and solvent for solution for injection	qd
2022	Q2	207143392	20714339	1	PS	voxzogo	vosoritide	1	subcutaneous			U		unknown		214938	0.4 milligram, qd	0.4	mg	Powder and solvent for solution for injection	qd
2022	Q2	207273912	20727391	1	PS	voxzogo	vosoritide	1	subcutaneous			U		not reported		214938	0.25 milliliter, qd	0.25	ml	Powder and solvent for solution for injection	qd
2022	Q2	207416122	20741612	1	PS	voxzogo	vosoritide	1	subcutaneous			U		L221308		214938	1.2 milligram	1.2	mg	Powder and solvent for solution for injection
2022	Q2	207800541	20780054	1	PS	voxzogo	vosoritide	1	subcutaneous					not reported		214938	0.56 milligram, qd	0.56	mg	Powder and solvent for solution for injection	qd
2022	Q2	207978381	20797838	1	PS	voxzogo	vosoritide	1	unknown			U		not reported		214938				Powder and solvent for solution for injection
2022	Q2	208358401	20835840	1	PS	voxzogo	vosoritide	1	subcutaneous					not reported		214938	0.32 milligram, qd	0.32	mg	Powder and solvent for solution for injection	qd
2022	Q2	208510901	20851090	1	PS	voxzogo	vosoritide	1	subcutaneous			U		not reported		214938	,			Powder and solvent for solution for injection
2022	Q2	208510931	20851093	1	PS	voxzogo	vosoritide	1	unknown					not reported		214938				Powder and solvent for solution for injection
2022	Q2	208557901	20855790	1	PS	voxzogo	vosoritide	1	subcutaneous			U		not reported		214938				Powder and solvent for solution for injection
2022	Q2	208685411	20868541	1	PS	voxzogo	vosoritide	1	subcutaneous			U		not reported		214938	unk			Powder and solvent for solution for injection
2022	Q2	208689631	20868963	1	PS	voxzogo	vosoritide	1	subcutaneous			U		L221310		214938	0.56 milligram	0.56	mg	Powder and solvent for solution for injection
2022	Q2	208745621	20874562	1	PS	voxzogo	vosoritide	1	subcutaneous					not reported		214938	1.2 milligram, qd	1.2	mg	Powder and solvent for solution for injection	qd
2022	Q2	208792151	20879215	1	PS	voxzogo	vosoritide	1	subcutaneous					not reported		214938	0.35 milliliter, qd	0.35	ml	Powder and solvent for solution for injection	qd
2022	Q2	209022201	20902220	1	PS	voxzogo	vosoritide	1	subcutaneous					not reported		214938	0.5 milliliter, qd	0.5	ml	Powder and solvent for solution for injection	qd
2022	Q2	209129411	20912941	1	PS	voxzogo	vosoritide	1	unknown			U		not reported		214938	0.5 milligram	0.5	mg	Powder and solvent for solution for injection
2022	Q2	209405821	20940582	1	PS	voxzogo	vosoritide	1	subcutaneous			U		not reported		214938				Powder and solvent for solution for injection
2022	Q2	210050441	21005044	1	PS	voxzogo	vosoritide	1	subcutaneous					not reported		214938	0.28 milligram, qd	0.28	mg	Powder and solvent for solution for injection	qd
2022	Q3	210351821	21035182	1	PS	voxzogo	vosoritide	1	unknown			U		not reported		214938				Powder and solvent for solution for injection
2022	Q3	210351831	21035183	1	PS	voxzogo	vosoritide	1	subcutaneous			U		unknown		214938	0.4 milligram, qd	0.4	mg	Powder and solvent for solution for injection	qd
2022	Q3	210351851	21035185	1	PS	voxzogo	vosoritide	1	subcutaneous					not reported		214938	unk, qd			Powder and solvent for solution for injection	qd
2022	Q3	210362701	21036270	1	PS	voxzogo	vosoritide	1	subcutaneous			U		not reported		214938				Powder and solvent for solution for injection
2022	Q3	210726611	21072661	1	PS	voxzogo	vosoritide	1	subcutaneous					not reported		214938	unk, qd			Powder and solvent for solution for injection	qd
2022	Q3	210728112	21072811	1	PS	voxzogo	vosoritide	1	unknown			Y		not reported		214938				Powder and solvent for solution for injection
2022	Q3	210728212	21072821	1	PS	voxzogo	vosoritide	1	subcutaneous			Y		not reported		214938	unk			Powder and solvent for solution for injection
2022	Q3	210851881	21085188	1	PS	voxzogo	vosoritide	1	subcutaneous			U		not reported		214938	unk, qd			Powder and solvent for solution for injection	qd
2022	Q3	210852021	21085202	1	PS	voxzogo	vosoritide	1	subcutaneous			U		not reported		214938				Powder and solvent for solution for injection
2022	Q3	210905041	21090504	1	PS	voxzogo	vosoritide	1	subcutaneous					not reported		214938	unk, qd			Powder and solvent for solution for injection	qd
2022	Q3	210905131	21090513	1	PS	voxzogo	vosoritide	1	subcutaneous			U		not reported		214938	,			Powder and solvent for solution for injection
2022	Q3	210905141	21090514	1	PS	voxzogo	vosoritide	1	subcutaneous					not reported		214938	0.4 milliliter, qd	0.4	ml	Powder and solvent for solution for injection	qd
2022	Q3	210905161	21090516	1	PS	voxzogo	vosoritide	1	subcutaneous			U		not reported		214938				Powder and solvent for solution for injection
2022	Q3	211076661	21107666	1	PS	voxzogo	vosoritide	1	unknown			U		not reported		214938				Powder and solvent for solution for injection
2022	Q3	211218681	21121868	1	PS	voxzogo	vosoritide	1	subcutaneous					not reported		214938	unk, qd			Powder and solvent for solution for injection	qd
2022	Q3	211292261	21129226	1	PS	voxzogo	vosoritide	1	subcutaneous			U		not reported		214938				Powder and solvent for solution for injection
2022	Q3	211292301	21129230	1	PS	voxzogo	vosoritide	1	subcutaneous					not reported		214938	0.5 milliliter, qd	0.5	ml	Powder and solvent for solution for injection	qd
2022	Q3	211445491	21144549	1	PS	voxzogo	vosoritide	1	subcutaneous			U		not reported		214938	unk			Powder and solvent for solution for injection
2022	Q3	211446701	21144670	1	PS	voxzogo	vosoritide	1	subcutaneous			U		not reported		214938	,			Powder and solvent for solution for injection
2022	Q3	211489431	21148943	1	PS	voxzogo	vosoritide	1	subcutaneous					not reported		214938	unk			Powder and solvent for solution for injection
2022	Q3	211504572	21150457	1	PS	voxzogo	vosoritide	1	unknown			U		not reported		214938	unk			Powder and solvent for solution for injection
2022	Q3	211583032	21158303	1	PS	voxzogo	vosoritide	1	subcutaneous					not reported		214938	unk, qd			Powder and solvent for solution for injection	qd
2022	Q3	211634642	21163464	1	PS	voxzogo	vosoritide	1	subcutaneous					not reported		214938	0.4 milligram, qd	0.4	mg	Powder and solvent for solution for injection	qd
2022	Q3	211634691	21163469	1	PS	voxzogo	vosoritide	1	subcutaneous			U		not reported		214938	unk			Powder and solvent for solution for injection
2022	Q3	211634701	21163470	1	PS	voxzogo	vosoritide	1	subcutaneous			U		not reported		214938	0.28 milligram, qd	0.28	mg	Powder and solvent for solution for injection	qd
2022	Q3	211788821	21178882	1	PS	voxzogo	vosoritide	1	subcutaneous					not reported		214938	0.4 milliliter, qd	0.4	ml	Powder and solvent for solution for injection	qd
2022	Q3	211788851	21178885	1	PS	voxzogo	vosoritide	1	subcutaneous			U		not reported		214938	,			Powder and solvent for solution for injection
2022	Q3	211788872	21178887	1	PS	voxzogo	vosoritide	1	subcutaneous			Y	U	unknown		214938	0.5 milliliter, qd	0.5	ml	Powder and solvent for solution for injection	qd
2022	Q3	211799922	21179992	1	PS	voxzogo	vosoritide	1	subcutaneous					not reported		214938	0.4 milligram, qd	0.4	mg	Powder and solvent for solution for injection	qd
2022	Q3	212133091	21213309	1	PS	voxzogo	vosoritide	1	subcutaneous			U		L221386		214938	unk, qd			Powder and solvent for solution for injection	qd
2022	Q3	212133231	21213323	1	PS	voxzogo	vosoritide	1	subcutaneous			U		not reported		214938	,			Powder and solvent for solution for injection
2022	Q3	212303461	21230346	1	PS	voxzogo	vosoritide	1	subcutaneous					not reported		214938				Powder and solvent for solution for injection
2022	Q3	212397471	21239747	1	PS	voxzogo	vosoritide	1	unknown			U		not reported		214938				Powder and solvent for solution for injection
2022	Q3	212507181	21250718	1	PS	voxzogo	vosoritide	1	subcutaneous			U		not reported		214938	,			Powder and solvent for solution for injection
2022	Q3	212507861	21250786	1	PS	voxzogo	vosoritide	1	unknown			U		not reported		214938				Powder and solvent for solution for injection
2022	Q3	212544851	21254485	1	PS	voxzogo	vosoritide	1	subcutaneous			U		not reported		214938	,			Powder and solvent for solution for injection
2022	Q3	212547471	21254747	1	PS	voxzogo	vosoritide	1	unknown			U		not reported		214938	unk			Powder and solvent for solution for injection
2022	Q3	212547482	21254748	1	PS	voxzogo	vosoritide	1	subcutaneous			U		not reported		214938	unk			Powder and solvent for solution for injection
2022	Q3	212547492	21254749	1	PS	voxzogo	vosoritide	1	subcutaneous					not reported		214938	0.32 milligram, qd	0.32	mg	Powder and solvent for solution for injection	qd
2022	Q3	212547501	21254750	1	PS	voxzogo	vosoritide	1	subcutaneous					L221342		214938	0.25 milliliter, qd	0.25	ml	Powder and solvent for solution for injection	qd
2022	Q3	212560461	21256046	1	PS	voxzogo	vosoritide	1	subcutaneous					Not reported		214938	0.3 milligram, qd	0.3	mg	Powder and solvent for solution for injection	qd
2022	Q3	212611461	21261146	1	PS	voxzogo	vosoritide	1	subcutaneous			U		not reported		214938				Powder and solvent for solution for injection
2022	Q3	212708251	21270825	1	PS	voxzogo	vosoritide	1	subcutaneous			U		not reported		214938	0.56 milligram, qd	0.56	mg	Powder and solvent for solution for injection	qd
2022	Q3	212708331	21270833	1	PS	voxzogo	vosoritide	1	subcutaneous					not reported		214938	,			Powder and solvent for solution for injection
2022	Q3	212725741	21272574	1	PS	voxzogo	vosoritide	1	subcutaneous			U		not reported		214938	unk			Powder and solvent for solution for injection
2022	Q3	212749131	21274913	1	PS	voxzogo	vosoritide	1	subcutaneous					not reported		214938	unk unk, qd			Powder and solvent for solution for injection	qd
2022	Q3	212749201	21274920	1	PS	voxzogo	vosoritide	1	unknown			U		not reported		214938	unk			Powder and solvent for solution for injection
2022	Q3	212749351	21274935	1	PS	voxzogo	vosoritide	1	subcutaneous			U		not reported		214938	,			Powder and solvent for solution for injection
2022	Q3	212749971	21274997	1	PS	voxzogo	vosoritide	1	subcutaneous			U		not reported		214938	0.56 milligram	0.56	mg	Powder and solvent for solution for injection
2022	Q3	213000681	21300068	1	PS	voxzogo	vosoritide	1	subcutaneous					unknown		214938	0.4 milligram, qd	0.4	mg	Powder and solvent for solution for injection	qd
2022	Q3	213000691	21300069	1	PS	voxzogo	vosoritide	1	subcutaneous			U		not reported		214938	,			Powder and solvent for solution for injection
2022	Q3	213306081	21330608	1	PS	voxzogo	vosoritide	1	subcutaneous			U		not reported		214938	unk			Powder and solvent for solution for injection
2022	Q3	213342811	21334281	1	PS	voxzogo	vosoritide	1	subcutaneous					not reported		214938	1.2 milligram, qd	1.2	mg	Powder and solvent for solution for injection	qd
2022	Q3	213392521	21339252	1	PS	voxzogo	vosoritide	1	unknown			U		not reported		214938				Powder and solvent for solution for injection
2022	Q3	213460221	21346022	1	PS	voxzogo	vosoritide	1	subcutaneous					not reported		214938	unk			Powder and solvent for solution for injection
2022	Q3	213460371	21346037	1	PS	voxzogo	vosoritide	1	subcutaneous			U		not reported		214938	,			Powder and solvent for solution for injection
2022	Q3	213515611	21351561	1	PS	voxzogo	vosoritide	1	subcutaneous			Y		not reported		214938	0.56 milligram, qd	0.56	mg	Powder and solvent for solution for injection	qd
2022	Q3	213833531	21383353	1	PS	voxzogo	vosoritide	1	subcutaneous			U		not reported		214938	unk			Powder and solvent for solution for injection
2022	Q3	213833911	21383391	1	PS	voxzogo	vosoritide	1	subcutaneous			U		not reported		214938	unk			Powder and solvent for solution for injection
2022	Q3	213833951	21383395	1	PS	voxzogo	vosoritide	1	subcutaneous					not reported		214938	0.56 milligram, qd	0.56	mg	Powder and solvent for solution for injection	qd
2022	Q3	213985241	21398524	1	PS	voxzogo	vosoritide	1	subcutaneous			U		not reported		214938	,			Powder and solvent for solution for injection
2022	Q3	213985451	21398545	1	PS	voxzogo	vosoritide	1	subcutaneous					not reported		214938	0.5 milligram, qd	0.5	mg	Powder and solvent for solution for injection	qd
2022	Q3	213985461	21398546	1	PS	voxzogo	vosoritide	1	subcutaneous			U		Not reported		214938	0.56 milligram, qd	0.56	mg	Powder and solvent for solution for injection	qd
2022	Q4	212611472	21261147	1	PS	voxzogo	vosoritide	1	subcutaneous			U		BKUA02BA		214938	0.35 milliliter, qd	0.35	ml	Powder and solvent for solution for injection	qd
2022	Q4	214195221	21419522	1	PS	voxzogo	vosoritide	1	subcutaneous			U		not reported		214938	1.2 milligram, qd	1.2	mg	Powder and solvent for solution for injection	qd
2022	Q4	214195231	21419523	1	PS	voxzogo	vosoritide	1	subcutaneous			U		Not reported		214938	0.56 milligram, qd	0.56	mg	Powder and solvent for solution for injection	qd
2022	Q4	214195241	21419524	1	PS	voxzogo	vosoritide	1	subcutaneous			U		not reported		214938	,			Powder and solvent for solution for injection
2022	Q4	214195251	21419525	1	PS	voxzogo	vosoritide	1	subcutaneous			U		not reported		214938	,			Powder and solvent for solution for injection
2022	Q4	214195281	21419528	1	PS	voxzogo	vosoritide	1	unknown			U		unknown		214938	0.32 milligram, qd	0.32	mg	Powder and solvent for solution for injection	qd
2022	Q4	214525032	21452503	1	PS	voxzogo	vosoritide	1	subcutaneous			U		unknown		214938	0.56 milligram, qd	0.56	mg	Powder and solvent for solution for injection	qd
2022	Q4	214946341	21494634	1	PS	voxzogo	vosoritide	1	subcutaneous					not reported		214938	unk			Powder and solvent for solution for injection
2022	Q4	215154451	21515445	1	PS	voxzogo	vosoritide	1	subcutaneous					not reported		214938	0.4 milligram, qd	0.4	mg	Powder and solvent for solution for injection	qd
2022	Q4	215159801	21515980	1	PS	voxzogo	vosoritide	1	subcutaneous					not reported		214938	,			Powder and solvent for solution for injection
2022	Q4	215165121	21516512	1	PS	voxzogo	vosoritide	1	unknown			U		not reported		214938	unk			Powder and solvent for solution for injection
2022	Q4	215217331	21521733	1	PS	voxzogo	vosoritide	1	subcutaneous			U		not reported		214938	unk			Powder and solvent for solution for injection
2022	Q4	215504882	21550488	1	PS	voxzogo	vosoritide	1	unknown					not reported		214938	unk			Powder and solvent for solution for injection
2022	Q4	215504891	21550489	1	PS	voxzogo	vosoritide	1	subcutaneous			U		unknown		214938	0.28 milligram, qd	0.28	mg	Powder and solvent for solution for injection	qd
2022	Q4	215620511	21562051	1	PS	voxzogo	vosoritide	1	subcutaneous			U		not reported		214938				Powder and solvent for solution for injection
2022	Q4	215620551	21562055	1	PS	voxzogo	vosoritide	1	subcutaneous			U		not reported		214938				Powder and solvent for solution for injection
2022	Q4	215800341	21580034	1	PS	voxzogo	vosoritide	1	subcutaneous			U		not reported		214938				Powder and solvent for solution for injection
2022	Q4	215800361	21580036	1	PS	voxzogo	vosoritide	1	subcutaneous			U		not reported		214938				Powder and solvent for solution for injection
2022	Q4	216646781	21664678	1	PS	voxzogo	vosoritide	1	unknown					not reported		214938				Powder and solvent for solution for injection
2022	Q4	216646791	21664679	1	PS	voxzogo	vosoritide	1	subcutaneous			U		not reported		214938				Powder and solvent for solution for injection
2022	Q4	216649061	21664906	1	PS	voxzogo	vosoritide	1	subcutaneous			U		not reported		214938				Powder and solvent for solution for injection
2022	Q4	216649271	21664927	1	PS	voxzogo	vosoritide	1	unknown			U		not reported		214938				Powder and solvent for solution for injection
2022	Q4	216962771	21696277	1	PS	voxzogo	vosoritide	1	unknown			U		not reported		214938				Powder and solvent for solution for injection
2022	Q4	217081321	21708132	1	PS	voxzogo	vosoritide	1	unknown			U		not reported		214938				Powder and solvent for solution for injection
2022	Q4	217242971	21724297	1	PS	voxzogo	vosoritide	1	subcutaneous			U		not reported		214938	,			Powder and solvent for solution for injection
2022	Q4	217242991	21724299	1	PS	voxzogo	vosoritide	1	unknown					not reported		214938				Powder and solvent for solution for injection
2022	Q4	217243071	21724307	1	PS	voxzogo	vosoritide	1	subcutaneous			U		not reported		214938				Powder and solvent for solution for injection
2022	Q4	217243181	21724318	1	PS	voxzogo	vosoritide	1	unknown			U		not reported		214938				Powder and solvent for solution for injection
2022	Q4	217298471	21729847	1	PS	voxzogo	vosoritide	1	unknown			U		not reported		214938				Powder and solvent for solution for injection
2022	Q4	217298481	21729848	1	PS	voxzogo	vosoritide	1	subcutaneous			U		not reported		214938				Powder and solvent for solution for injection
2022	Q4	217354801	21735480	1	PS	voxzogo	vosoritide	1	subcutaneous			U		not reported		214938				Powder and solvent for solution for injection
2022	Q4	217627061	21762706	1	PS	voxzogo	vosoritide	1	unknown			U		not reported		214938				Powder and solvent for solution for injection
2022	Q4	217627161	21762716	1	PS	voxzogo	vosoritide	1	unknown			U		not reported		214938				Powder and solvent for solution for injection
2022	Q4	217854941	21785494	1	PS	voxzogo	vosoritide	1	unknown					not reported		214938	unk			Powder and solvent for solution for injection
2023	Q1	218255431	21825543	1	PS	voxzogo	vosoritide	1	subcutaneous					not reported		214938	0.32 milligram, qd	0.32	mg	Powder and solvent for solution for injection	qd
2023	Q1	218255443	21825544	1	PS	voxzogo	vosoritide	1	subcutaneous					not reported		214938	unk, qd			Powder and solvent for solution for injection	qd
2023	Q1	218449291	21844929	1	PS	voxzogo	vosoritide	1	subcutaneous			U		not reported		214938				Powder and solvent for solution for injection
2023	Q1	218508031	21850803	1	PS	voxzogo	vosoritide	1	unknown			U		not reported		214938				Powder and solvent for solution for injection
2023	Q1	218861001	21886100	1	PS	voxzogo	vosoritide	1	subcutaneous			U		not reported		214938				Powder and solvent for solution for injection
2023	Q1	218861011	21886101	1	PS	voxzogo	vosoritide	1	subcutaneous			U		not reported		214938				Powder and solvent for solution for injection
2023	Q1	218930011	21893001	1	PS	voxzogo	vosoritide	1	subcutaneous					not reported		214938	0.4 milligram, qd	0.4	mg	Powder and solvent for solution for injection	qd
2023	Q1	219131791	21913179	1	PS	voxzogo	vosoritide	1	unknown			U		not reported		214938				Powder and solvent for solution for injection
2023	Q1	219169692	21916969	1	PS	voxzogo	vosoritide	1	subcutaneous					L221416		214938	0.5 milliliter, qd	0.5	ml	Powder and solvent for solution for injection	qd
2023	Q1	219331311	21933131	1	PS	voxzogo	vosoritide	1	subcutaneous			U		not reported		214938				Powder and solvent for solution for injection
2023	Q1	219385512	21938551	1	PS	voxzogo	vosoritide	1	subcutaneous					unknown		214938	0.35 milliliter, qd	0.35	ml	Powder and solvent for solution for injection	qd
2023	Q1	219524831	21952483	1	PS	voxzogo	vosoritide	1	subcutaneous			U		not reported		214938				Powder and solvent for solution for injection
2023	Q1	219525101	21952510	1	PS	voxzogo	vosoritide	1	subcutaneous			U		not reported		214938				Powder and solvent for solution for injection
2023	Q1	219597483	21959748	1	PS	voxzogo	vosoritide	1	unknown			U		not reported		214938				Powder and solvent for solution for injection
2023	Q1	219793761	21979376	1	PS	voxzogo	vosoritide	1	subcutaneous			U		not reported		214938				Powder and solvent for solution for injection
2023	Q1	219919844	21991984	1	PS	voxzogo	vosoritide	1	subcutaneous					unknown		214938	0.25 milliliter, qd	0.25	ml	Powder and solvent for solution for injection	qd
2023	Q1	220016701	22001670	1	PS	voxzogo	vosoritide	1	subcutaneous					not reported		214938	0.3 milliliter, qd	0.3	ml	Powder and solvent for solution for injection	qd
2023	Q1	220181301	22018130	1	PS	voxzogo	vosoritide	1	subcutaneous			U		not reported		214938				Powder and solvent for solution for injection
2023	Q1	220181351	22018135	1	PS	voxzogo	vosoritide	1	subcutaneous			U		not reported		214938				Powder and solvent for solution for injection
2023	Q1	220182322	22018232	1	PS	voxzogo	vosoritide	1	subcutaneous					unknown		214938	0.4 milligram, qd	0.4	mg	Powder and solvent for solution for injection	qd
2023	Q1	220421051	22042105	1	PS	voxzogo	vosoritide	1	subcutaneous			U		not reported		214938				Powder and solvent for solution for injection
2023	Q1	220421061	22042106	1	PS	voxzogo	vosoritide	1	unknown			U		not reported		214938				Powder and solvent for solution for injection
2023	Q1	220463462	22046346	1	PS	voxzogo	vosoritide	1	subcutaneous			Y		not reported		214938	0.56 milligram, qd	0.56	mg	Powder and solvent for solution for injection	qd
2023	Q1	220559141	22055914	1	PS	voxzogo	vosoritide	1	subcutaneous			U		not reported		214938	0.56 milligram	0.56	mg	Powder and solvent for solution for injection
2023	Q1	220610632	22061063	1	PS	voxzogo	vosoritide	1	subcutaneous			Y	N	unknown		214938	0.28 milliliter, qd	0.28	ml	Powder and solvent for solution for injection	qd
2023	Q1	220668081	22066808	1	PS	voxzogo	vosoritide	1	unknown					not reported		214938	0.56 milligram	0.56	mg	Powder and solvent for solution for injection
2023	Q1	220710131	22071013	1	PS	voxzogo	vosoritide	1	subcutaneous					not reported		214938	0.5 milliliter, qd	0.5	ml	Powder and solvent for solution for injection	qd
2023	Q1	220905912	22090591	1	PS	voxzogo	vosoritide	1	subcutaneous			D		not reported		214938	0.4 milligram	0.4	mg	Powder and solvent for solution for injection
2023	Q1	221002231	22100223	1	PS	voxzogo	vosoritide	1	subcutaneous			U		not reported		214938	0.7 milliliter	0.7	ml	Powder and solvent for solution for injection
2023	Q1	221002491	22100249	1	PS	voxzogo	vosoritide	1	subcutaneous					not reported		214938	0.28 milligram, qd	0.28	mg	Powder and solvent for solution for injection	qd
2023	Q1	221580301	22158030	1	PS	voxzogo	vosoritide	1	subcutaneous			U		not reported		214938	unk			Powder and solvent for solution for injection
2023	Q2	218508012	21850801	1	PS	voxzogo	vosoritide	1	unknown			U		not reported		214938				Powder and solvent for solution for injection
2023	Q2	218930002	21893000	1	PS	voxzogo	vosoritide	1	unknown			U		not reported		214938				Powder and solvent for solution for injection
2023	Q2	219518432	21951843	1	PS	voxzogo	vosoritide	1	subcutaneous					not reported		214938	0.5 milliliter, qd	0.5	ml	Powder and solvent for solution for injection	qd
2023	Q2	220309692	22030969	1	PS	voxzogo	vosoritide	1	subcutaneous					Unknown		214938	0.4 milligram, qd	0.4	mg	Powder and solvent for solution for injection	qd
2023	Q2	221727221	22172722	1	PS	voxzogo	vosoritide	1	unknown			U		not reported		214938				Powder and solvent for solution for injection
2023	Q2	221872442	22187244	1	PS	voxzogo	vosoritide	1	subcutaneous			U		L221439		214938	0.28 milligram, qd	0.28	mg	Powder and solvent for solution for injection	qd
2023	Q2	222042051	22204205	1	PS	voxzogo	vosoritide	1	subcutaneous			U		not reported		214938	0.3 milliliter, qd	0.3	ml	Powder and solvent for solution for injection	qd
2023	Q2	222042061	22204206	1	PS	voxzogo	vosoritide	1	unknown			U		not reported		214938				Powder and solvent for solution for injection
2023	Q2	222144572	22214457	1	PS	voxzogo	vosoritide	1	subcutaneous			N		unknown		214938	0.35 milliliter, qd	0.35	ml	Powder and solvent for solution for injection	qd
2023	Q2	222567351	22256735	1	PS	voxzogo	vosoritide	1	subcutaneous			U		not reported		214938	unk			Powder and solvent for solution for injection
2023	Q2	222855641	22285564	1	PS	voxzogo	vosoritide	1	unknown			U		not reported		214938				Powder and solvent for solution for injection
2023	Q2	222857051	22285705	1	PS	voxzogo	vosoritide	1	unknown					not reported		214938	0.4 milligram	0.4	mg	Powder and solvent for solution for injection
2023	Q2	222896491	22289649	1	PS	voxzogo	vosoritide	1	subcutaneous			N	D				frequency : daily;?	0.5	ml		qd
2023	Q2	222896661	22289666	1	PS	voxzogo	vosoritide	1	subcutaneous			D	D				frequency : daily;?	0.5	ml		qd
2023	Q2	222904411	22290441	1	PS	voxzogo	vosoritide	1	subcutaneous			U		not reported		214938				Powder and solvent for solution for injection
2023	Q2	222906181	22290618	1	PS	voxzogo	vosoritide	1	unknown			U		not reported		214938	0.4 milligram	0.4	mg	Powder and solvent for solution for injection
2023	Q2	222965351	22296535	1	PS	voxzogo	vosoritide	1	unknown			U		not reported		214938				Powder and solvent for solution for injection
2023	Q2	223055961	22305596	1	PS	voxzogo	vosoritide	1	unknown			U		not reported		214938				Powder and solvent for solution for injection
2023	Q2	223056001	22305600	1	PS	voxzogo	vosoritide	1	unknown			U		not reported		214938				Powder and solvent for solution for injection
2023	Q2	223110811	22311081	1	PS	voxzogo	vosoritide	1	unknown			U		not reported		214938				Powder and solvent for solution for injection
2023	Q2	223115251	22311525	1	PS	voxzogo	vosoritide	1	unknown			U		not reported		214938	unk			Powder and solvent for solution for injection
2023	Q2	223161301	22316130	1	PS	voxzogo	vosoritide	1	subcutaneous			U		l221445		214938	0.56 milligram, qd	0.56	mg	Powder and solvent for solution for injection	qd
2023	Q2	223211261	22321126	1	PS	voxzogo	vosoritide	1	unknown			U		not reported		214938				Powder and solvent for solution for injection
2023	Q2	223262051	22326205	1	PS	voxzogo	vosoritide	1	subcutaneous			U		not reported		214938	unk, qd			Powder and solvent for solution for injection	qd
2023	Q2	223463661	22346366	1	PS	voxzogo	vosoritide	1	subcutaneous					not reported		214938	0.24 milligram, qd	0.24	mg	Powder and solvent for solution for injection	qd
2023	Q2	223464532	22346453	1	PS	voxzogo	vosoritide	1	subcutaneous			U		not reported		214938				Powder and solvent for solution for injection
2023	Q2	223464552	22346455	1	PS	voxzogo	vosoritide	1	unknown			U		not reported		214938	unk			Powder and solvent for solution for injection
2023	Q2	223690421	22369042	1	PS	voxzogo	vosoritide	1	unknown			U		not reported		214938	unk			Powder and solvent for solution for injection
2023	Q2	223690461	22369046	1	PS	voxzogo	vosoritide	1	subcutaneous					not reported		214938	0.56 milliliter, qd	0.56	ml	Powder and solvent for solution for injection	qd
2023	Q2	224005212	22400521	1	PS	voxzogo	vosoritide	1	subcutaneous			N		unknown		214938	15 microgram/kilogram, qd	15	ug/kg	Powder and solvent for solution for injection	qd
2023	Q2	225263671	22526367	1	PS	voxzogo	vosoritide	1	subcutaneous					not reported		214938	0.35 milliliter, qd	0.35	ml	Powder and solvent for solution for injection	qd
2023	Q2	225274161	22527416	1	PS	voxzogo	vosoritide	1	subcutaneous			U		not reported		214938	unk			Powder and solvent for solution for injection
2023	Q2	225278481	22527848	1	PS	voxzogo	vosoritide	1	subcutaneous			N		not reported		214938				Powder and solvent for solution for injection
2023	Q2	225379901	22537990	1	PS	voxzogo	vosoritide	1	subcutaneous			N		not reported		214938	15 microgram/kilogram, qd	15	ug/kg	Powder and solvent for solution for injection	qd
2023	Q2	225380141	22538014	1	PS	voxzogo	vosoritide	1	subcutaneous			U		not reported		214938				Powder and solvent for solution for injection
2023	Q2	225918291	22591829	1	PS	voxzogo	vosoritide	1	subcutaneous					not reported		214938	0.56 milligram, qd	0.56	mg	Powder and solvent for solution for injection	qd
2023	Q2	226071171	22607117	1	PS	voxzogo	vosoritide	1	subcutaneous			U		not reported		214938	0.56 milligram, qd	0.56	mg	Powder and solvent for solution for injection	qd
2023	Q2	226118491	22611849	1	PS	voxzogo	vosoritide	1	subcutaneous			U		not reported		214938	unk, qd			Powder and solvent for solution for injection	qd
2023	Q2	226308751	22630875	1	PS	voxzogo	vosoritide	1	subcutaneous					not reported		214938	0.32 milligram, qd	0.32	mg	Powder and solvent for solution for injection	qd
2023	Q3	216649813	21664981	1	PS	voxzogo	vosoritide	1	subcutaneous					Unknown		214938	30 microgram/kilogram, qd	30	ug/kg	Powder and solvent for solution for injection	qd
2023	Q3	219592863	21959286	1	PS	voxzogo	vosoritide	1	subcutaneous			U		not reported		214938	30 microgram/kilogram, qd	30	ug/kg	Powder and solvent for solution for injection	qd
2023	Q3	222042072	22204207	1	PS	voxzogo	vosoritide	1	subcutaneous			U		not reported		214938				Powder and solvent for solution for injection
2023	Q3	222857152	22285715	1	PS	voxzogo	vosoritide	1	subcutaneous					BKUA02AC		214938	0.4 milliliter, qd	0.4	ml	Powder and solvent for solution for injection	qd
2023	Q3	226788463	22678846	1	PS	voxzogo	vosoritide	1	subcutaneous					221527		214938	0.40 milliliter, qd	0.4	ml	Powder and solvent for solution for injection	qd
2023	Q3	226834481	22683448	1	PS	voxzogo	vosoritide	1	subcutaneous					unknown		214938	0.4 milligram, qd	0.4	mg	Powder and solvent for solution for injection	qd
2023	Q3	227034062	22703406	1	PS	voxzogo	vosoritide	1	subcutaneous					unknown		214938	0.25 milliliter, qw	0.25	ml	Powder and solvent for solution for injection	/wk
2023	Q3	227125522	22712552	1	PS	voxzogo	vosoritide	1	unknown					not reported		214938	unk			Powder and solvent for solution for injection
2023	Q3	227199662	22719966	1	PS	voxzogo	vosoritide	1	subcutaneous			Y		not reported		214938	0.56 milligram, qd	0.56	mg	Powder and solvent for solution for injection	qd
2023	Q3	227484121	22748412	1	PS	voxzogo	vosoritide	1	subcutaneous			U		not reported		214938				Powder and solvent for solution for injection
2023	Q3	227624741	22762474	1	PS	voxzogo	vosoritide	1	subcutaneous			U		not reported		214938				Powder and solvent for solution for injection
2023	Q3	227624751	22762475	1	PS	voxzogo	vosoritide	1	subcutaneous			U		not reported		214938				Powder and solvent for solution for injection
2023	Q3	227832241	22783224	1	PS	voxzogo	vosoritide	1	subcutaneous			U		not reported		214938	1.2 milligram	1.2	mg	Powder and solvent for solution for injection
2023	Q3	228113041	22811304	1	PS	voxzogo	vosoritide	1	subcutaneous					not reported		214938	0.5 milligram, qd	0.5	mg	Powder and solvent for solution for injection	qd
2023	Q3	228300591	22830059	1	PS	voxzogo	vosoritide	1	unknown			U		not reported		214938				Powder and solvent for solution for injection
2023	Q3	228340024	22834002	1	PS	voxzogo	vosoritide	1	subcutaneous			Y	N	unknown		214938	0.50 milliliter, qd	0.5	ml	Powder and solvent for solution for injection	qd
2023	Q3	228460621	22846062	1	PS	voxzogo	vosoritide	1	subcutaneous			U		not reported		214938				Powder and solvent for solution for injection
2023	Q3	228678671	22867867	1	PS	voxzogo	vosoritide	1	subcutaneous					not reported		214938	0.25, unk, qd			Powder and solvent for solution for injection	qd
2023	Q3	228836932	22883693	1	PS	voxzogo	vosoritide	1	subcutaneous			U		not reported		214938	unk			Powder and solvent for solution for injection
2023	Q3	229258061	22925806	1	PS	voxzogo	vosoritide	1	subcutaneous			U		not reported		214938				Powder and solvent for solution for injection
2023	Q3	229311922	22931192	1	PS	voxzogo	vosoritide	1	unknown			U		not reported		214938				Powder and solvent for solution for injection
2023	Q3	229501391	22950139	1	PS	voxzogo	vosoritide	1	subcutaneous			N		L221454		214938	0.3 milliliter, qd	0.3	ml	Powder and solvent for solution for injection	qd
2023	Q3	229555401	22955540	1	PS	voxzogo	vosoritide	1	subcutaneous					Not reported		214938	0.5 milliliter, qd	0.5	ml	Powder and solvent for solution for injection	qd
2023	Q3	229589601	22958960	1	PS	voxzogo	vosoritide	1	unknown			U		not reported		214938				Powder and solvent for solution for injection
2023	Q3	229877701	22987770	1	PS	voxzogo	vosoritide	1	subcutaneous					Not reported		214938	0.32 milligram, qd	0.32	mg	Powder and solvent for solution for injection	qd
2023	Q3	230116631	23011663	1	PS	voxzogo	vosoritide	1	subcutaneous					not reported		214938	0.4 milligram, qd	0.4	mg	Powder and solvent for solution for injection	qd
2023	Q4	222042043	22204204	1	PS	voxzogo	vosoritide	1	subcutaneous			U		not reported		214938	0.56 milligram, qd	0.56	mg	Powder and solvent for solution for injection	qd
2023	Q4	222904266	22290426	1	PS	voxzogo	vosoritide	1	subcutaneous			Y		unknown		214938	0.2 milliliter, single	0.2	ml	Powder and solvent for solution for injection
2023	Q4	229685432	22968543	1	PS	voxzogo	vosoritide	1	subcutaneous			Y		L221538		214938	0.35 milliliter, qd	0.35	ml	Powder and solvent for solution for injection	qd
2023	Q4	230044603	23004460	1	PS	voxzogo	vosoritide	1	subcutaneous			U	U	221538		214938	0.56 milligram, qd	0.56	mg	Powder and solvent for solution for injection	qd
2023	Q4	230162343	23016234	1	PS	voxzogo	vosoritide	1	subcutaneous			U		L221554		214938	0.28 milligram, qd	0.28	mg	Powder and solvent for solution for injection	qd
2023	Q4	230162791	23016279	1	PS	voxzogo	vosoritide	1	subcutaneous					not reported		214938	0.4 milligram, qd	0.4	mg	Powder and solvent for solution for injection	qd
2023	Q4	230339071	23033907	1	PS	voxzogo	vosoritide	1	subcutaneous			Y		L221484		214938	0.35 milliliter, qd	0.35	ml	Powder and solvent for solution for injection	qd
2023	Q4	230401821	23040182	1	PS	voxzogo	vosoritide	1	subcutaneous					L221479		214938	0.56 milligram, qd	0.56	mg	Powder and solvent for solution for injection	qd
2023	Q4	230401912	23040191	1	PS	voxzogo	vosoritide	1	subcutaneous			U		not reported		214938	0.4 milliliter, qd	0.4	ml	Powder and solvent for solution for injection	qd
2023	Q4	230564672	23056467	1	PS	voxzogo	vosoritide	1	subcutaneous			U		not reported		214938	0.56 milligram	0.56	mg	Powder and solvent for solution for injection
2023	Q4	230607911	23060791	1	PS	voxzogo	vosoritide	1	subcutaneous					not reported		214938	unk			Powder and solvent for solution for injection
2023	Q4	230607931	23060793	1	PS	voxzogo	vosoritide	1	subcutaneous			U		not reported		214938				Powder and solvent for solution for injection
2023	Q4	230763361	23076336	1	PS	voxzogo	vosoritide	1	subcutaneous					not reported		214938	0.35 milliliter, qd	0.35	ml	Powder and solvent for solution for injection	qd
2023	Q4	230812131	23081213	1	PS	voxzogo	vosoritide	1	subcutaneous			U		not reported		214938	0.56 milligram, qd	0.56	mg	Powder and solvent for solution for injection	qd
2023	Q4	230862361	23086236	1	PS	voxzogo	vosoritide	1	subcutaneous			U		not reported		214938				Powder and solvent for solution for injection
2023	Q4	231063471	23106347	1	PS	voxzogo	vosoritide	1	unknown			U		not reported		214938	unk			Powder and solvent for solution for injection
2023	Q4	231063501	23106350	1	PS	voxzogo	vosoritide	1	unknown			U		not reported		214938	unk			Powder and solvent for solution for injection
2023	Q4	231063641	23106364	1	PS	voxzogo	vosoritide	1	subcutaneous			U		not reported		214938				Powder and solvent for solution for injection
2023	Q4	231063661	23106366	1	PS	voxzogo	vosoritide	1	subcutaneous					not reported		214938	0.24 milligram, qd	0.24	mg	Powder and solvent for solution for injection	qd
2023	Q4	231398803	23139880	1	PS	voxzogo	vosoritide	1	subcutaneous			Y		unknown		214938	0.4 milligram, qd	0.4	mg	Powder and solvent for solution for injection	qd
2023	Q4	231453072	23145307	1	PS	voxzogo	vosoritide	1	subcutaneous			Y		unknown		214938	unk unk, qw			Powder and solvent for solution for injection	/wk
2023	Q4	231453501	23145350	1	PS	voxzogo	vosoritide	1	subcutaneous					L221493		214938	0.6 milligram, qd	0.6	mg	Powder and solvent for solution for injection	qd
2023	Q4	231457201	23145720	1	PS	voxzogo	vosoritide	1	subcutaneous					not reported		214938	0.5 milliliter, qd	0.5	ml	Powder and solvent for solution for injection	qd
2023	Q4	231671681	23167168	1	PS	voxzogo	vosoritide	1	subcutaneous			U		not reported		214938				Powder and solvent for solution for injection
2023	Q4	231671691	23167169	1	PS	voxzogo	vosoritide	1	subcutaneous			U		not reported		214938	0.4 milligram, qd	0.4	mg	Powder and solvent for solution for injection	qd
2023	Q4	231791241	23179124	1	PS	voxzogo	vosoritide	1	subcutaneous			U		L221638		214938	0.4 milliliter, qd	0.4	ml	Powder and solvent for solution for injection	qd
2023	Q4	231999314	23199931	1	PS	voxzogo	vosoritide	1	subcutaneous					unknown		214938	0.5 milliliter, qd	0.5	ml	Powder and solvent for solution for injection	qd
2023	Q4	232137521	23213752	1	PS	voxzogo	vosoritide	1	subcutaneous					L221635		214938	0.28 milligram, qd	0.28	mg	Powder and solvent for solution for injection	qd
2023	Q4	232371101	23237110	1	PS	voxzogo	vosoritide	1	subcutaneous			U		L221554		214938	0.28 milligram, qd	0.28	mg	Powder and solvent for solution for injection	qd
2023	Q4	232371111	23237111	1	PS	voxzogo	vosoritide	1	subcutaneous			U		not reported		214938	0.56 unk, qd			Powder and solvent for solution for injection	qd
2023	Q4	232371121	23237112	1	PS	voxzogo	vosoritide	1	subcutaneous			U		not reported		214938	0.56 milligram, qd	0.56	mg	Powder and solvent for solution for injection	qd
2023	Q4	232371142	23237114	1	PS	voxzogo	vosoritide	1	subcutaneous					unklnown		214938	unk unk, qd			Powder and solvent for solution for injection	qd
2023	Q4	232375472	23237547	1	PS	voxzogo	vosoritide	1	subcutaneous					L221635		214938	0.35 milliliter, qd	0.35	ml	Powder and solvent for solution for injection	qd
2023	Q4	232428011	23242801	1	PS	voxzogo	vosoritide	1	subcutaneous					not reported		214938	15 microgram/kilogram, qd	15	ug/kg	Powder and solvent for solution for injection	qd
2023	Q4	232471871	23247187	1	PS	voxzogo	vosoritide	1	unknown			N		not reported		214938	unk			Powder and solvent for solution for injection
2023	Q4	232688071	23268807	1	PS	voxzogo	vosoritide	1	unknown			U		not reported		214938				Powder and solvent for solution for injection
2023	Q4	232688231	23268823	1	PS	voxzogo	vosoritide	1	subcutaneous			U		not reported		214938	0.3 milliliter	0.3	ml	Powder and solvent for solution for injection
2023	Q4	232846311	23284631	1	PS	voxzogo	vosoritide	1	subcutaneous					unknown		214938	0.4 milliliter, qd	0.4	ml	Powder and solvent for solution for injection	qd
2023	Q4	232947111	23294711	1	PS	voxzogo	vosoritide	1	subcutaneous					not reported		214938	unk			Powder and solvent for solution for injection
2023	Q4	232948301	23294830	1	PS	voxzogo	vosoritide	1	unknown			U		not reported		214938				Powder and solvent for solution for injection
2023	Q4	233227121	23322712	1	PS	voxzogo	vosoritide	1	subcutaneous			U		not reported		214938	1.2 milligram, qd	1.2	mg	Powder and solvent for solution for injection	qd
2023	Q4	233228081	23322808	1	PS	voxzogo	vosoritide	1	unknown			U		not reported		214938	unk			Powder and solvent for solution for injection
2023	Q4	233278721	23327872	1	PS	voxzogo	vosoritide	1	unknown			U		not reported		214938	1.2 milligram	1.2	mg	Powder and solvent for solution for injection
2023	Q4	233278751	23327875	1	PS	voxzogo	vosoritide	1	subcutaneous					not reported		214938	0.35 milliliter, qd	0.35	ml	Powder and solvent for solution for injection	qd
2023	Q4	233280981	23328098	1	PS	voxzogo	vosoritide	1	subcutaneous					not reported		214938	0.5 milligram, qd	0.5	mg	Powder and solvent for solution for injection	qd
2023	Q4	233281001	23328100	1	PS	voxzogo	vosoritide	1	subcutaneous					not reported		214938	0.56, unk, qd			Powder and solvent for solution for injection	qd
2023	Q4	233281171	23328117	1	PS	voxzogo	vosoritide	1	subcutaneous			U		not reported		214938	0.4 milligram, qd	0.4	mg	Powder and solvent for solution for injection	qd
2023	Q4	233281181	23328118	1	PS	voxzogo	vosoritide	1	subcutaneous					not reported		214938	0.56 milligram, qd	0.56	mg	Powder and solvent for solution for injection	qd
2023	Q4	233333881	23333388	1	PS	voxzogo	vosoritide	1	unknown			U		not reported		214938				Powder and solvent for solution for injection
