# Supplementary material for: Exploring adverse events associated with vosoritide monotherapy: Insights from the FDA Adverse Event Reporting System
Source: PLoS One. 2026 Jan 29;21(1):e0341323. doi: 10.1371/journal.pone.0341323 (PMC12854448; doi:10.1371/journal.pone.0341323)
Supplement: S2 File — (TXT) [file pone.0341323.s002.txt]

3.Drug(n=15,138,424)
1.DEMO(n=3,424,661)
2.Duplication records(n=377,807)
4.Demo removed duplication(n=3,046,854)
5.REAC(n=9,319,269)
6.Adverse events reports of dc as the PS(n=274)
7.Adverse events induced by dc as the PS(n=504)
