# Supplementary material for: Exploring adverse events associated with vosoritide monotherapy: Insights from the FDA Adverse Event Reporting System
Source: PLoS One. 2026 Jan 29;21(1):e0341323. doi: 10.1371/journal.pone.0341323 (PMC12854448; doi:10.1371/journal.pone.0341323)
Supplement: S3 File — (TXT) [file pone.0341323.s003.txt]

Year	Q	primaryid	outc_cod
2022	Q1	1002221566	other serious
2022	Q1	1002221566	hospitalization
2022	Q1	100235912	hospitalization
2022	Q1	100235912	life threatening
2022	Q1	100235912	other serious
2022	Q1	100235992	other serious
2022	Q1	100235992	death
2022	Q1	100235992	hospitalization
2022	Q1	100236002	other serious
2022	Q1	100236002	hospitalization
2022	Q1	100236002	life threatening
2022	Q1	100236012	hospitalization
2022	Q1	100236012	other serious
2022	Q1	100236022	hospitalization
2022	Q1	100236062	hospitalization
2022	Q1	100236062	life threatening
2022	Q1	1003229747	other serious
2022	Q1	1003229747	hospitalization
2022	Q1	100411157	other serious
2022	Q1	100411157	disability
2022	Q1	1004298112	death
2022	Q1	1004298112	other serious
2022	Q1	100445132	hospitalization
2022	Q1	100445132	other serious
2022	Q1	100514583	death
2022	Q1	100514583	other serious
2022	Q1	1006876410	congenital anomaly
2022	Q1	1006876410	other serious
2022	Q1	1008695831	hospitalization
2022	Q1	1008695831	other serious
2022	Q1	100895195	other serious
2022	Q1	100895195	life threatening
2022	Q1	100972277	other serious
2022	Q1	101363726	life threatening
2022	Q1	101363726	other serious
2022	Q1	101439324	hospitalization
2022	Q1	101499725	life threatening
2022	Q1	101499725	other serious
2022	Q1	101535615	hospitalization
2022	Q1	101632172	hospitalization
2022	Q1	1016635161	other serious
2022	Q1	101701786	death
2022	Q1	101702585	hospitalization
2022	Q1	101702585	other serious
2022	Q1	101834157	death
2022	Q1	101834157	disability
2022	Q1	101834157	life threatening
2022	Q1	102289843	hospitalization
2022	Q1	102289843	life threatening
2022	Q1	102289843	other serious
2022	Q1	102499412	hospitalization
2022	Q1	102499412	life threatening
2022	Q1	102499412	other serious
2022	Q1	102537377	other serious
2022	Q1	102565994	other serious
2022	Q1	1025715234	other serious
2022	Q1	1026728019	other serious
2022	Q1	1026728019	hospitalization
2022	Q1	1026921955	other serious
2022	Q1	1026921955	hospitalization
2022	Q1	102708292	life threatening
2022	Q1	102708292	other serious
2022	Q1	1028346523	other serious
2022	Q1	1030118211	other serious
2022	Q1	103331883	hospitalization
2022	Q1	103331883	other serious
2022	Q1	103336622	other serious
2022	Q1	1036422019	death
2022	Q1	1036422019	hospitalization
2022	Q1	1036422019	other serious
2022	Q1	103647623	hospitalization
2022	Q1	103647623	other serious
2022	Q1	103748952	other serious
2022	Q1	103932343	hospitalization
2022	Q1	103988435	hospitalization
2022	Q1	1040092813	other serious
2022	Q1	104096076	hospitalization
2022	Q1	104096076	other serious
2022	Q1	104106599	other serious
2022	Q1	104165582	hospitalization
2022	Q1	104165582	other serious
2022	Q1	104212879	congenital anomaly
2022	Q1	104212879	disability
2022	Q1	104212879	hospitalization
2022	Q1	104212879	life threatening
2022	Q1	104212879	other serious
2022	Q1	104256124	death
2022	Q1	104394965	hospitalization
2022	Q1	104394965	other serious
2022	Q1	1045127521	other serious
2022	Q1	104585975	other serious
2022	Q1	104690473	hospitalization
2022	Q1	1048002430	hospitalization
2022	Q1	1048002430	other serious
2022	Q1	104830303	death
2022	Q1	104830303	other serious
2022	Q1	104859147	death
2022	Q1	104859147	other serious
2022	Q1	104859147	life threatening
2022	Q1	104859147	hospitalization
2022	Q1	104964624	life threatening
2022	Q1	104964624	other serious
2022	Q1	104969398	hospitalization
2022	Q1	104969398	other serious
2022	Q1	104985643	other serious
2022	Q1	104985643	death
2022	Q1	1050321510	other serious
2022	Q1	105080694	hospitalization
2022	Q1	105080694	other serious
2022	Q1	1051280421	hospitalization
2022	Q1	1051280421	other serious
2022	Q1	105132654	hospitalization
2022	Q1	105132654	other serious
2022	Q1	1052373915	hospitalization
2022	Q1	1052373915	other serious
2022	Q1	105488844	hospitalization
2022	Q1	105488844	other serious
2022	Q1	105583876	other serious
2022	Q1	105707382	other serious
2022	Q1	1058361857	other serious
2022	Q1	105856555	hospitalization
2022	Q1	105856555	other serious
2022	Q1	105892394	other serious
2022	Q1	105894523	disability
2022	Q1	105894523	hospitalization
2022	Q1	105991897	other serious
2022	Q1	105999973	hospitalization
2022	Q1	105999973	other serious
2022	Q1	1060995425	hospitalization
2022	Q1	1060995425	other serious
2022	Q1	106144184	hospitalization
2022	Q1	106144184	other serious
2022	Q1	106201273	hospitalization
2022	Q1	106201273	other serious
2022	Q1	1063697335	hospitalization
2022	Q1	1063697335	other serious
2022	Q1	106416149	hospitalization
2022	Q1	106416149	other serious
2022	Q1	106430253	disability
2022	Q1	106448574	hospitalization
2022	Q1	106448574	life threatening
2022	Q1	1064531743	hospitalization
2022	Q1	1064531743	other serious
2022	Q1	106639523	hospitalization
2022	Q1	106639523	other serious
2022	Q1	106702792	hospitalization
2022	Q1	106702792	other serious
2022	Q1	106722153	other serious
2022	Q1	106758425	other serious
2022	Q1	106760348	other serious
2022	Q1	106760348	hospitalization
2022	Q1	106768553	other serious
2022	Q1	1067787920	disability
2022	Q1	1067787920	other serious
2022	Q1	1068465016	other serious
2022	Q1	1068465016	life threatening
2022	Q1	1068465016	congenital anomaly
2022	Q1	1068465016	hospitalization
2022	Q1	106857086	other serious
2022	Q1	106944423	hospitalization
2022	Q1	106944423	other serious
2022	Q1	106984003	other serious
2022	Q1	1070043016	hospitalization
2022	Q1	107075584	other serious
2022	Q1	107075584	disability
2022	Q1	107075584	hospitalization
2022	Q1	107122362	other serious
2022	Q1	107122362	death
2022	Q1	107147183	other serious
2022	Q1	107148232	death
2022	Q1	107148232	other serious
2022	Q1	107150972	death
2022	Q1	107150972	other serious
2022	Q1	107151002	death
2022	Q1	107151002	other serious
2022	Q1	107167725	hospitalization
2022	Q1	107167725	other serious
2022	Q1	107181642	hospitalization
2022	Q1	1072049946	death
2022	Q1	1072049946	hospitalization
2022	Q1	1072049946	other serious
2022	Q1	1072068912	other serious
2022	Q1	1072700810	other serious
2022	Q1	1072700810	disability
2022	Q1	107277932	other serious
2022	Q1	107290992	death
2022	Q1	107290992	other serious
2022	Q1	107385346	other serious
2022	Q1	107404852	death
2022	Q1	1074781413	other serious
2022	Q1	107550022	death
2022	Q1	107587572	other serious
2022	Q1	1075947416	other serious
2022	Q1	1076382714	other serious
2022	Q1	107854927	other serious
2022	Q1	107919937	other serious
2022	Q1	107929312	death
2022	Q1	107929312	other serious
2022	Q1	107933262	death
2022	Q1	107933262	other serious
2022	Q1	107935334	death
2022	Q1	107935334	hospitalization
2022	Q1	107935552	death
2022	Q1	107935552	other serious
2022	Q1	107936114	other serious
2022	Q1	107936114	death
2022	Q1	107936114	hospitalization
2022	Q1	107936723	death
2022	Q1	107936723	other serious
2022	Q1	107940742	death
2022	Q1	107940742	other serious
2022	Q1	107942573	death
2022	Q1	107942573	other serious
2022	Q1	108163862	death
2022	Q1	108163862	other serious
2022	Q1	108164712	death
2022	Q1	108164712	other serious
2022	Q1	108164732	death
2022	Q1	108164732	other serious
2022	Q1	108360442	hospitalization
2022	Q1	108360442	other serious
2022	Q1	108688953	congenital anomaly
2022	Q1	108688953	death
2022	Q1	108716025	disability
2022	Q1	108716025	other serious
2022	Q1	108742103	hospitalization
2022	Q1	108742103	other serious
2022	Q1	108767043	hospitalization
2022	Q1	1088525223	other serious
2022	Q1	108890655	other serious
2022	Q1	109020682	hospitalization
2022	Q1	109020682	other serious
2022	Q1	109026333	other serious
2022	Q1	1090263412	life threatening
2022	Q1	1090263412	hospitalization
2022	Q1	1090263412	other serious
2022	Q1	1091101022	death
2022	Q1	1091101022	hospitalization
2022	Q1	1091101022	other serious
2022	Q1	109140146	death
2022	Q1	109140146	hospitalization
2022	Q1	109140146	other serious
2022	Q1	109172043	hospitalization
2022	Q1	109334418	other serious
2022	Q1	1095126215	other serious
2022	Q1	109688392	other serious
2022	Q1	109913792	disability
2022	Q1	109913792	other serious
2022	Q1	110110654	disability
2022	Q1	110110654	other serious
2022	Q1	110111852	other serious
2022	Q1	110263433	hospitalization
2022	Q1	110429175	other serious
2022	Q1	1104677420	other serious
2022	Q1	110588307	other serious
2022	Q1	110680113	hospitalization
2022	Q1	110685959	other serious
2022	Q1	110701732	hospitalization
2022	Q1	110701732	other serious
2022	Q1	1107536812	hospitalization
2022	Q1	1107536812	other serious
2022	Q1	110938864	other serious
2022	Q1	1109498521	disability
2022	Q1	1109498521	hospitalization
2022	Q1	1109498521	other serious
2022	Q1	111053354	other serious
2022	Q1	111114133	other serious
2022	Q1	111114133	hospitalization
2022	Q1	1111325317	hospitalization
2022	Q1	111135915	other serious
2022	Q1	1111472623	congenital anomaly
2022	Q1	1111472623	hospitalization
2022	Q1	1111472623	life threatening
2022	Q1	1111472623	other serious
2022	Q1	1111472623	disability
2022	Q1	1113312010	hospitalization
2022	Q1	1113312010	other serious
2022	Q1	111402132	other serious
2022	Q1	111403032	other serious
2022	Q1	111410593	other serious
2022	Q1	111517593	hospitalization
2022	Q1	111636487	other serious
2022	Q1	111668022	other serious
2022	Q1	111683442	other serious
2022	Q1	1117402120	hospitalization
2022	Q1	111829323	hospitalization
2022	Q1	111829323	other serious
2022	Q1	111832632	other serious
2022	Q1	111832632	death
2022	Q1	111844573	hospitalization
2022	Q1	111844573	death
2022	Q1	1118697521	other serious
2022	Q1	1118697521	hospitalization
2022	Q1	111931802	other serious
2022	Q1	112006792	other serious
2022	Q1	112028513	death
2022	Q1	112028513	hospitalization
2022	Q1	112029942	other serious
2022	Q1	1120358115	other serious
2022	Q1	112055526	hospitalization
2022	Q1	112185877	hospitalization
2022	Q1	112269714	other serious
2022	Q1	112269714	death
2022	Q1	112269784	other serious
2022	Q1	112269784	death
2022	Q1	112269884	death
2022	Q1	112269884	other serious
2022	Q1	112269914	other serious
2022	Q1	112269914	death
2022	Q1	112270304	death
2022	Q1	112290925	other serious
2022	Q1	1123361118	hospitalization
2022	Q1	1123361118	other serious
2022	Q1	112370053	other serious
2022	Q1	112386722	hospitalization
2022	Q1	1123945625	hospitalization
2022	Q1	1123945625	other serious
2022	Q1	112440454	other serious
2022	Q1	112454627	hospitalization
2022	Q1	112583342	other serious
2022	Q1	112583342	hospitalization
2022	Q1	112823855	other serious
2022	Q1	112827785	other serious
2022	Q1	112827794	other serious
2022	Q1	112827807	other serious
2022	Q1	112827813	other serious
2022	Q1	112827824	other serious
2022	Q1	112827834	other serious
2022	Q1	112827845	other serious
2022	Q1	112827855	other serious
2022	Q1	112827884	other serious
2022	Q1	112827893	other serious
2022	Q1	112827914	other serious
2022	Q1	112827923	other serious
2022	Q1	112827934	other serious
2022	Q1	112827943	other serious
2022	Q1	112827956	other serious
2022	Q1	112827965	other serious
2022	Q1	112827973	other serious
2022	Q1	112827983	other serious
2022	Q1	112829863	other serious
2022	Q1	112829883	other serious
2022	Q1	112829893	other serious
2022	Q1	112933468	other serious
2022	Q1	113023085	disability
2022	Q1	113023085	other serious
2022	Q1	113074676	hospitalization
2022	Q1	113074676	other serious
2022	Q1	113150472	hospitalization
2022	Q1	113150472	other serious
2022	Q1	1131845741	hospitalization
2022	Q1	1131845741	other serious
2022	Q1	113195855	hospitalization
2022	Q1	113195855	other serious
2022	Q1	1132038410	other serious
2022	Q1	1132282314	other serious
2022	Q1	1132504023	other serious
2022	Q1	1132703531	hospitalization
2022	Q1	1132703531	other serious
2022	Q1	113289292	hospitalization
2022	Q1	113480942	hospitalization
2022	Q1	113489124	other serious
2022	Q1	113594842	other serious
2022	Q1	113702186	hospitalization
2022	Q1	113702186	other serious
2022	Q1	113711922	death
2022	Q1	113711922	other serious
2022	Q1	113834402	other serious
2022	Q1	113888253	hospitalization
2022	Q1	113888253	other serious
2022	Q1	113998074	hospitalization
2022	Q1	113998074	other serious
2022	Q1	114102304	other serious
2022	Q1	1142118022	other serious
2022	Q1	1143113152	other serious
2022	Q1	1143113152	hospitalization
2022	Q1	1143117911	other serious
2022	Q1	1143117911	hospitalization
2022	Q1	114474452	other serious
2022	Q1	114517944	other serious
2022	Q1	114517954	other serious
2022	Q1	114517963	other serious
2022	Q1	114517982	other serious
2022	Q1	114517994	other serious
2022	Q1	114518005	other serious
2022	Q1	114518015	other serious
2022	Q1	114518022	other serious
2022	Q1	114518033	other serious
2022	Q1	1145679119	other serious
2022	Q1	1145728220	congenital anomaly
2022	Q1	1145728220	disability
2022	Q1	1145728220	hospitalization
2022	Q1	1145728220	other serious
2022	Q1	114605223	other serious
2022	Q1	114716375	hospitalization
2022	Q1	114731925	other serious
2022	Q1	114742304	other serious
2022	Q1	114746607	other serious
2022	Q1	114765424	other serious
2022	Q1	1147681911	hospitalization
2022	Q1	1147681911	other serious
2022	Q1	114916182	congenital anomaly
2022	Q1	114916182	other serious
2022	Q1	115006646	hospitalization
2022	Q1	115006646	other serious
2022	Q1	115014734	hospitalization
2022	Q1	115014734	other serious
2022	Q1	115125302	death
2022	Q1	115166849	hospitalization
2022	Q1	115207407	other serious
2022	Q1	115207407	hospitalization
2022	Q1	115375205	other serious
2022	Q1	1153927013	other serious
2022	Q1	1154280514	death
2022	Q1	1154280514	other serious
2022	Q1	115589536	other serious
2022	Q1	115589536	death
2022	Q1	115647144	hospitalization
2022	Q1	115659594	death
2022	Q1	115659594	other serious
2022	Q1	115691686	hospitalization
2022	Q1	115691686	other serious
2022	Q1	115726382	death
2022	Q1	115726382	other serious
2022	Q1	115793682	hospitalization
2022	Q1	115798414	other serious
2022	Q1	115798414	hospitalization
2022	Q1	1158082520	other serious
2022	Q1	115946924	hospitalization
2022	Q1	115946924	other serious
2022	Q1	1159523929	other serious
2022	Q1	115998555	other serious
2022	Q1	115998555	hospitalization
2022	Q1	116043567	other serious
2022	Q1	1160531128	death
2022	Q1	1160531128	hospitalization
2022	Q1	1160531128	other serious
2022	Q1	116087053	life threatening
2022	Q1	116087053	other serious
2022	Q1	1161828523	hospitalization
2022	Q1	1161828523	other serious
2022	Q1	116386245	other serious
2022	Q1	116456282	death
2022	Q1	116488504	hospitalization
2022	Q1	116500459	other serious
2022	Q1	116500542	other serious
2022	Q1	1165097930	hospitalization
2022	Q1	1165097930	other serious
2022	Q1	116593156	other serious
2022	Q1	116637469	hospitalization
2022	Q1	116637469	other serious
2022	Q1	116735207	hospitalization
2022	Q1	116826563	other serious
2022	Q1	116874983	other serious
2022	Q1	1170158512	other serious
2022	Q1	117033897	hospitalization
2022	Q1	117033897	other serious
2022	Q1	117049935	hospitalization
2022	Q1	117049935	death
2022	Q1	117049935	other serious
2022	Q1	117183074	other serious
2022	Q1	117183074	death
2022	Q1	117248606	other serious
2022	Q1	117250714	other serious
2022	Q1	117311082	other serious
2022	Q1	1173913110	other serious
2022	Q1	1173913110	congenital anomaly
2022	Q1	117488553	hospitalization
2022	Q1	117530372	hospitalization
2022	Q1	117530652	hospitalization
2022	Q1	117625975	other serious
2022	Q1	117690923	hospitalization
2022	Q1	117690923	other serious
2022	Q1	117690923	death
2022	Q1	117758682	other serious
2022	Q1	117762493	other serious
2022	Q1	117762493	death
2022	Q1	1177914930	other serious
2022	Q1	1178480010	other serious
2022	Q1	1178727816	hospitalization
2022	Q1	1178727816	other serious
2022	Q1	117915146	hospitalization
2022	Q1	117915146	death
2022	Q1	117925408	other serious
2022	Q1	117939695	other serious
2022	Q1	118020632	hospitalization
2022	Q1	118048413	death
2022	Q1	118048413	other serious
2022	Q1	118069567	other serious
2022	Q1	118219845	hospitalization
2022	Q1	1182669454	hospitalization
2022	Q1	1182669454	other serious
2022	Q1	118286437	other serious
2022	Q1	1184383939	death
2022	Q1	1184383939	hospitalization
2022	Q1	1184383939	other serious
2022	Q1	118492135	death
2022	Q1	118492135	other serious
2022	Q1	118498942	hospitalization
2022	Q1	118531653	other serious
2022	Q1	118627335	hospitalization
2022	Q1	118632524	death
2022	Q1	118632524	other serious
2022	Q1	118711784	hospitalization
2022	Q1	118711784	other serious
2022	Q1	118712452	other serious
2022	Q1	1188336925	other serious
2022	Q1	1188559211	hospitalization
2022	Q1	1188559211	other serious
2022	Q1	118872104	other serious
2022	Q1	1188896219	hospitalization
2022	Q1	1188896219	other serious
2022	Q1	1189731573	other serious
2022	Q1	119116812	other serious
2022	Q1	1193222933	hospitalization
2022	Q1	1193222933	death
2022	Q1	1193222933	other serious
2022	Q1	119411517	life threatening
2022	Q1	119648532	other serious
2022	Q1	119667333	other serious
2022	Q1	1196828447	hospitalization
2022	Q1	1196828447	other serious
2022	Q1	1197185012	other serious
2022	Q1	119851136	hospitalization
2022	Q1	119851136	other serious
2022	Q1	119887826	hospitalization
2022	Q1	119962286	life threatening
2022	Q1	119962286	other serious
2022	Q1	119962286	death
2022	Q1	119971584	hospitalization
2022	Q1	119971584	other serious
2022	Q1	1199978719	hospitalization
2022	Q1	1199978719	other serious
2022	Q1	1200681411	congenital anomaly
2022	Q1	1200681411	disability
2022	Q1	1200681411	hospitalization
2022	Q1	1200681411	other serious
2022	Q1	120370825	hospitalization
2022	Q1	120370825	other serious
2022	Q1	120643276	hospitalization
2022	Q1	120643276	other serious
2022	Q1	120718565	other serious
2022	Q1	120719533	hospitalization
2022	Q1	120719533	other serious
2022	Q1	1207470929	other serious
2022	Q1	120752479	hospitalization
2022	Q1	120752479	other serious
2022	Q1	120786753	other serious
2022	Q1	120827473	death
2022	Q1	120827473	other serious
2022	Q1	120857332	death
2022	Q1	120859728	hospitalization
2022	Q1	120859728	other serious
2022	Q1	120919133	other serious
2022	Q1	120943554	disability
2022	Q1	120943554	other serious
2022	Q1	120943554	hospitalization
2022	Q1	120953532	life threatening
2022	Q1	120985465	hospitalization
2022	Q1	120985465	other serious
2022	Q1	121044022	death
2022	Q1	121098909	hospitalization
2022	Q1	121098909	disability
2022	Q1	121098909	other serious
2022	Q1	121104283	hospitalization
2022	Q1	121116064	hospitalization
2022	Q1	121116064	other serious
2022	Q1	121116064	death
2022	Q1	121116184	other serious
2022	Q1	121116184	hospitalization
2022	Q1	121116204	death
2022	Q1	121116204	other serious
2022	Q1	121116204	hospitalization
2022	Q1	121116264	other serious
2022	Q1	121116264	hospitalization
2022	Q1	121182309	hospitalization
2022	Q1	121182309	life threatening
2022	Q1	121182309	other serious
2022	Q1	121182383	hospitalization
2022	Q1	121182383	other serious
2022	Q1	121200952	hospitalization
2022	Q1	121200952	other serious
2022	Q1	121362106	other serious
2022	Q1	1213842215	other serious
2022	Q1	121429163	other serious
2022	Q1	121433254	death
2022	Q1	121433254	hospitalization
2022	Q1	121433254	life threatening
2022	Q1	121474394	hospitalization
2022	Q1	121474394	other serious
2022	Q1	121479005	other serious
2022	Q1	121479005	hospitalization
2022	Q1	121561272	other serious
2022	Q1	121570675	other serious
2022	Q1	121576853	hospitalization
2022	Q1	1217009521	other serious
2022	Q1	1217009521	life threatening
2022	Q1	121735033	other serious
2022	Q1	121735033	hospitalization
2022	Q1	121739292	hospitalization
2022	Q1	121739292	death
2022	Q1	1217423418	hospitalization
2022	Q1	1217423418	other serious
2022	Q1	121795613	congenital anomaly
2022	Q1	121795613	death
2022	Q1	1218144710	other serious
2022	Q1	121853969	other serious
2022	Q1	121853969	hospitalization
2022	Q1	121889382	hospitalization
2022	Q1	121889382	other serious
2022	Q1	1219253111	life threatening
2022	Q1	1219381412	other serious
2022	Q1	1219381412	hospitalization
2022	Q1	1219764414	life threatening
2022	Q1	1219764414	hospitalization
2022	Q1	121989312	other serious
2022	Q1	1221017214	disability
2022	Q1	1221112617	other serious
2022	Q1	1221441520	other serious
2022	Q1	122193644	other serious
2022	Q1	1223099010	hospitalization
2022	Q1	1223099010	life threatening
2022	Q1	1223099010	other serious
2022	Q1	1223379217	hospitalization
2022	Q1	1223379217	other serious
2022	Q1	1223424018	hospitalization
2022	Q1	122413464	disability
2022	Q1	122440633	hospitalization
2022	Q1	122447832	death
2022	Q1	122447832	hospitalization
2022	Q1	122471623	other serious
2022	Q1	122531123	other serious
2022	Q1	122583326	hospitalization
2022	Q1	122583326	other serious
2022	Q1	1226106710	other serious
2022	Q1	122668845	other serious
2022	Q1	1227575911	hospitalization
2022	Q1	1227575911	other serious
2022	Q1	122821198	hospitalization
2022	Q1	122859312	other serious
2022	Q1	122879205	hospitalization
2022	Q1	122879205	other serious
2022	Q1	122890049	other serious
2022	Q1	122936016	hospitalization
2022	Q1	122936016	life threatening
2022	Q1	122936016	other serious
2022	Q1	122979872	death
2022	Q1	122979872	other serious
2022	Q1	122989376	hospitalization
2022	Q1	122989376	other serious
2022	Q1	123000663	life threatening
2022	Q1	123000663	other serious
2022	Q1	123000663	hospitalization
2022	Q1	1230488512	death
2022	Q1	123082926	hospitalization
2022	Q1	123082926	other serious
2022	Q1	1231316917	hospitalization
2022	Q1	1231316917	life threatening
2022	Q1	1231316917	other serious
2022	Q1	1231610410	hospitalization
2022	Q1	1231610410	other serious
2022	Q1	123183664	hospitalization
2022	Q1	1231906521	other serious
2022	Q1	123224356	hospitalization
2022	Q1	1233669429	disability
2022	Q1	1233669429	hospitalization
2022	Q1	1233669429	other serious
2022	Q1	123414984	life threatening
2022	Q1	123414984	other serious
2022	Q1	1235160973	other serious
2022	Q1	123522647	hospitalization
2022	Q1	123522647	other serious
2022	Q1	123529604	hospitalization
2022	Q1	123529604	other serious
2022	Q1	123535188	other serious
2022	Q1	123614582	hospitalization
2022	Q1	1236412329	hospitalization
2022	Q1	1236412329	other serious
2022	Q1	123651107	other serious
2022	Q1	1236602415	other serious
2022	Q1	123710374	hospitalization
2022	Q1	123711226	other serious
2022	Q1	123735119	death
2022	Q1	123735119	other serious
2022	Q1	123836773	hospitalization
2022	Q1	123836773	other serious
2022	Q1	123847052	other serious
2022	Q1	1238861813	hospitalization
2022	Q1	123887954	hospitalization
2022	Q1	123899842	death
2022	Q1	1239358114	hospitalization
2022	Q1	123940933	other serious
2022	Q1	123949637	other serious
2022	Q1	123974373	other serious
2022	Q1	123978763	other serious
2022	Q1	124054802	other serious
2022	Q1	124124269	congenital anomaly
2022	Q1	124124269	disability
2022	Q1	124124269	hospitalization
2022	Q1	124124269	other serious
2022	Q1	124139755	other serious
2022	Q1	124161392	other serious
2022	Q1	124170656	other serious
2022	Q1	124179692	other serious
2022	Q1	124221525	other serious
2022	Q1	124233082	other serious
2022	Q1	124385528	other serious
2022	Q1	124385528	hospitalization
2022	Q1	124392472	other serious
2022	Q1	1244737625	other serious
2022	Q1	124520244	other serious
2022	Q1	1245209212	other serious
2022	Q1	124590592	hospitalization
2022	Q1	124590592	life threatening
2022	Q1	124620453	other serious
2022	Q1	124620453	hospitalization
2022	Q1	124691143	other serious
2022	Q1	124720772	other serious
2022	Q1	124720772	hospitalization
2022	Q1	124782904	other serious
2022	Q1	1247952427	hospitalization
2022	Q1	1247952427	other serious
2022	Q1	1248276310	hospitalization
2022	Q1	1248276310	death
2022	Q1	1248276310	other serious
2022	Q1	124904594	other serious
2022	Q1	124906944	other serious
2022	Q1	1249442314	hospitalization
2022	Q1	1249442314	other serious
2022	Q1	1249517331	hospitalization
2022	Q1	1249517331	other serious
2022	Q1	124974433	other serious
2022	Q1	125017784	other serious
2022	Q1	125065608	other serious
2022	Q1	125173289	other serious
2022	Q1	125231877	other serious
2022	Q1	125251764	hospitalization
2022	Q1	125254933	other serious
2022	Q1	1252628216	other serious
2022	Q1	1252628216	hospitalization
2022	Q1	125275823	hospitalization
2022	Q1	125365158	hospitalization
2022	Q1	125374533	other serious
2022	Q1	125435592	other serious
2022	Q1	125436825	other serious
2022	Q1	1256570433	other serious
2022	Q1	125693502	other serious
2022	Q1	125713302	hospitalization
2022	Q1	125713302	death
2022	Q1	125713302	other serious
2022	Q1	125803639	other serious
2022	Q1	125813033	disability
2022	Q1	125813033	hospitalization
2022	Q1	125813033	other serious
2022	Q1	125830057	other serious
2022	Q1	125836082	hospitalization
2022	Q1	125836962	other serious
2022	Q1	125849644	other serious
2022	Q1	125902995	other serious
2022	Q1	125944752	hospitalization
2022	Q1	125944752	other serious
2022	Q1	125964764	hospitalization
2022	Q1	125964764	other serious
2022	Q1	126042377	other serious
2022	Q1	126060507	other serious
2022	Q1	1260841418	other serious
2022	Q1	1260841418	hospitalization
2022	Q1	126085653	other serious
2022	Q1	126085653	hospitalization
2022	Q1	126142234	other serious
2022	Q1	1261903616	other serious
2022	Q1	1261903616	hospitalization
2022	Q1	126209657	other serious
2022	Q1	126212783	death
2022	Q1	126212783	hospitalization
2022	Q1	126212783	other serious
2022	Q1	1262255836	hospitalization
2022	Q1	1262255836	other serious
2022	Q1	126231523	other serious
2022	Q1	126231523	hospitalization
2022	Q1	1262614710	hospitalization
2022	Q1	1262614710	other serious
2022	Q1	126263355	hospitalization
2022	Q1	126266206	hospitalization
2022	Q1	126286699	other serious
2022	Q1	126291234	other serious
2022	Q1	126360042	death
2022	Q1	126388663	hospitalization
2022	Q1	126388663	other serious
2022	Q1	126412217	hospitalization
2022	Q1	126453868	other serious
2022	Q1	1264974515	other serious
2022	Q1	126497499	other serious
2022	Q1	126500182	other serious
2022	Q1	126635985	hospitalization
2022	Q1	126637256	death
2022	Q1	126637256	other serious
2022	Q1	126650912	hospitalization
2022	Q1	1266715925	other serious
2022	Q1	126721703	hospitalization
2022	Q1	126750923	hospitalization
2022	Q1	126750923	other serious
2022	Q1	126770227	other serious
2022	Q1	126834277	other serious
2022	Q1	126865664	other serious
2022	Q1	126873183	hospitalization
2022	Q1	126873183	other serious
2022	Q1	126884913	other serious
2022	Q1	126896105	other serious
2022	Q1	126909745	death
2022	Q1	126909745	other serious
2022	Q1	126929442	hospitalization
2022	Q1	126931334	hospitalization
2022	Q1	126931334	other serious
2022	Q1	126983173	other serious
2022	Q1	1269860113	hospitalization
2022	Q1	1269860113	other serious
2022	Q1	127023993	hospitalization
2022	Q1	127023993	life threatening
2022	Q1	1270724418	other serious
2022	Q1	1271622232	other serious
2022	Q1	1271622232	hospitalization
2022	Q1	127227148	hospitalization
2022	Q1	127252479	other serious
2022	Q1	127252479	hospitalization
2022	Q1	127304406	other serious
2022	Q1	127304406	hospitalization
2022	Q1	1273907012	other serious
2022	Q1	1273907012	disability
2022	Q1	1274153411	death
2022	Q1	1274165020	hospitalization
2022	Q1	1274165020	other serious
2022	Q1	127421917	other serious
2022	Q1	127447802	other serious
2022	Q1	127449315	hospitalization
2022	Q1	127449315	other serious
2022	Q1	127456648	death
2022	Q1	127463912	death
2022	Q1	127463912	other serious
2022	Q1	127523075	other serious
2022	Q1	127582117	hospitalization
2022	Q1	127596832	hospitalization
2022	Q1	127619195	other serious
2022	Q1	1277040326	hospitalization
2022	Q1	1277040326	other serious
2022	Q1	127712048	other serious
2022	Q1	127723826	hospitalization
2022	Q1	1277327729	hospitalization
2022	Q1	1277327729	other serious
2022	Q1	127754923	other serious
2022	Q1	127759262	other serious
2022	Q1	127769507	hospitalization
2022	Q1	127769507	other serious
2022	Q1	127799626	hospitalization
2022	Q1	127799626	other serious
2022	Q1	127802306	other serious
2022	Q1	127802306	hospitalization
2022	Q1	127804802	life threatening
2022	Q1	127804802	death
2022	Q1	127804802	other serious
2022	Q1	1278068410	other serious
2022	Q1	1278068410	hospitalization
2022	Q1	1278836031	hospitalization
2022	Q1	1278836031	other serious
2022	Q1	1278836031	life threatening
2022	Q1	127922574	other serious
2022	Q1	127951746	other serious
2022	Q1	127951746	hospitalization
2022	Q1	128101497	other serious
2022	Q1	128107346	hospitalization
2022	Q1	128107346	other serious
2022	Q1	128184953	hospitalization
2022	Q1	128184953	death
2022	Q1	128231625	other serious
2022	Q1	1282577730	other serious
2022	Q1	128295976	other serious
2022	Q1	128304247	other serious
2022	Q1	128330269	other serious
2022	Q1	128330269	hospitalization
2022	Q1	128448514	death
2022	Q1	128448514	hospitalization
2022	Q1	128471914	hospitalization
2022	Q1	128471914	life threatening
2022	Q1	128471914	other serious
2022	Q1	128606032	hospitalization
2022	Q1	128613394	hospitalization
2022	Q1	128613394	other serious
2022	Q1	128620824	other serious
2022	Q1	1286434410	hospitalization
2022	Q1	1286434410	other serious
2022	Q1	128655984	other serious
2022	Q1	128691376	other serious
2022	Q1	128696713	death
2022	Q1	128696713	other serious
2022	Q1	128707193	other serious
2022	Q1	128710182	other serious
2022	Q1	1287777412	hospitalization
2022	Q1	128815084	other serious
2022	Q1	128853116	hospitalization
2022	Q1	128853116	other serious
2022	Q1	128867563	life threatening
2022	Q1	128867563	hospitalization
2022	Q1	128875783	other serious
2022	Q1	128880626	other serious
2022	Q1	128903174	hospitalization
2022	Q1	128925015	other serious
2022	Q1	129014636	other serious
2022	Q1	129058302	other serious
2022	Q1	129084635	hospitalization
2022	Q1	129084635	other serious
2022	Q1	1291330718	other serious
2022	Q1	1291429120	other serious
2022	Q1	129165913	other serious
2022	Q1	129194244	hospitalization
2022	Q1	129312563	other serious
2022	Q1	129367284	hospitalization
2022	Q1	129367284	other serious
2022	Q1	1293738137	hospitalization
2022	Q1	1293738137	other serious
2022	Q1	1293928545	other serious
2022	Q1	129393774	death
2022	Q1	129393774	other serious
2022	Q1	129425474	other serious
2022	Q1	129463737	life threatening
2022	Q1	129463737	death
2022	Q1	129463737	other serious
2022	Q1	1294692915	other serious
2022	Q1	129502444	hospitalization
2022	Q1	129502444	other serious
2022	Q1	129540154	death
2022	Q1	129540154	hospitalization
2022	Q1	129540154	other serious
2022	Q1	129544516	other serious
2022	Q1	129545264	death
2022	Q1	129545264	hospitalization
2022	Q1	129545264	other serious
2022	Q1	1295487037	hospitalization
2022	Q1	1295487037	other serious
2022	Q1	129564693	other serious
2022	Q1	129567133	other serious
2022	Q1	129593106	hospitalization
2022	Q1	129593106	other serious
2022	Q1	129672664	hospitalization
2022	Q1	129672664	other serious
2022	Q1	129675293	hospitalization
2022	Q1	129700032	other serious
2022	Q1	1297073810	death
2022	Q1	1297073810	other serious
2022	Q1	1297176112	hospitalization
2022	Q1	1297176112	other serious
2022	Q1	1297575512	other serious
2022	Q1	1297781440	hospitalization
2022	Q1	1297781440	life threatening
2022	Q1	1297781440	other serious
2022	Q1	1297880121	hospitalization
2022	Q1	1297880121	other serious
2022	Q1	129799904	other serious
2022	Q1	129804932	hospitalization
2022	Q1	129804932	life threatening
2022	Q1	129816953	death
2022	Q1	129816953	other serious
2022	Q1	129892342	death
2022	Q1	129892342	other serious
2022	Q1	129892632	death
2022	Q1	129892632	other serious
2022	Q1	129902693	other serious
2022	Q1	129904053	other serious
2022	Q1	129913222	other serious
2022	Q1	129938012	other serious
2022	Q1	129958604	hospitalization
2022	Q1	129960165	congenital anomaly
2022	Q1	129960165	other serious
2022	Q1	129960165	hospitalization
2022	Q1	130000542	other serious
2022	Q1	1300466018	other serious
2022	Q1	1300674220	other serious
2022	Q1	1300674220	hospitalization
2022	Q1	130091773	hospitalization
2022	Q1	130091773	other serious
2022	Q1	1300919515	disability
2022	Q1	1300919515	hospitalization
2022	Q1	1301229118	hospitalization
2022	Q1	1301229118	disability
2022	Q1	1301229118	other serious
2022	Q1	1301326630	other serious
2022	Q1	1301326630	hospitalization
2022	Q1	130136124	other serious
2022	Q1	130136124	hospitalization
2022	Q1	130136124	life threatening
2022	Q1	130136124	death
2022	Q1	130169246	death
2022	Q1	130169246	hospitalization
2022	Q1	130177049	hospitalization
2022	Q1	1302755020	hospitalization
2022	Q1	1302755020	other serious
2022	Q1	1303479926	hospitalization
2022	Q1	1303479926	other serious
2022	Q1	130358598	other serious
2022	Q1	1303637917	death
2022	Q1	1303637917	other serious
2022	Q1	1303845919	other serious
2022	Q1	130421932	death
2022	Q1	130421932	life threatening
2022	Q1	130421932	other serious
2022	Q1	1304852520	other serious
2022	Q1	1305102126	other serious
2022	Q1	130522098	other serious
2022	Q1	130543609	other serious
2022	Q1	130546152	other serious
2022	Q1	130546152	congenital anomaly
2022	Q1	130562542	hospitalization
2022	Q1	130562542	death
2022	Q1	130610389	other serious
2022	Q1	130610389	hospitalization
2022	Q1	130673497	other serious
2022	Q1	130705676	hospitalization
2022	Q1	1307292528	hospitalization
2022	Q1	1307292528	other serious
2022	Q1	130778992	other serious
2022	Q1	130778992	hospitalization
2022	Q1	130778992	death
2022	Q1	130804182	death
2022	Q1	130804182	other serious
2022	Q1	130812075	other serious
2022	Q1	130812075	hospitalization
2022	Q1	130838702	other serious
2022	Q1	130838702	hospitalization
2022	Q1	1309152316	other serious
2022	Q1	130916037	other serious
2022	Q1	130916037	life threatening
2022	Q1	130916037	hospitalization
2022	Q1	130993245	other serious
2022	Q1	131154235	hospitalization
2022	Q1	131154235	other serious
2022	Q1	131199302	other serious
2022	Q1	131210887	other serious
2022	Q1	131210887	disability
2022	Q1	1312169211	other serious
2022	Q1	131310084	hospitalization
2022	Q1	131421032	hospitalization
2022	Q1	131421032	other serious
2022	Q1	131440552	life threatening
2022	Q1	131440552	hospitalization
2022	Q1	131441758	other serious
2022	Q1	1314512224	disability
2022	Q1	1314512224	other serious
2022	Q1	131455445	hospitalization
2022	Q1	131455445	life threatening
2022	Q1	131469714	other serious
2022	Q1	131534885	life threatening
2022	Q1	131534885	hospitalization
2022	Q1	131534885	other serious
2022	Q1	131615309	hospitalization
2022	Q1	131615309	death
2022	Q1	131618083	hospitalization
2022	Q1	131618083	other serious
2022	Q1	1316334110	other serious
2022	Q1	131641083	other serious
2022	Q1	1316421612	other serious
2022	Q1	131743585	disability
2022	Q1	131743585	other serious
2022	Q1	131767763	other serious
2022	Q1	131779943	other serious
2022	Q1	131789778	other serious
2022	Q1	131830794	hospitalization
2022	Q1	131902013	other serious
2022	Q1	132004873	other serious
2022	Q1	132018173	other serious
2022	Q1	132021303	other serious
2022	Q1	132043994	life threatening
2022	Q1	132043994	hospitalization
2022	Q1	132043994	other serious
2022	Q1	132053263	life threatening
2022	Q1	132053263	other serious
2022	Q1	132055992	hospitalization
2022	Q1	132055992	life threatening
2022	Q1	132056102	hospitalization
2022	Q1	132056102	life threatening
2022	Q1	132057043	other serious
2022	Q1	132167792	other serious
2022	Q1	132187072	disability
2022	Q1	132187072	hospitalization
2022	Q1	132187072	other serious
2022	Q1	132262497	other serious
2022	Q1	1322737727	hospitalization
2022	Q1	1322737727	other serious
2022	Q1	132281177	other serious
2022	Q1	1322920512	disability
2022	Q1	132301875	hospitalization
2022	Q1	132301875	other serious
2022	Q1	1323583511	hospitalization
2022	Q1	1323583511	other serious
2022	Q1	132384225	hospitalization
2022	Q1	1323938418	hospitalization
2022	Q1	1323938418	other serious
2022	Q1	132412233	other serious
2022	Q1	132510825	other serious
2022	Q1	132518404	other serious
2022	Q1	132527873	hospitalization
2022	Q1	132527873	other serious
2022	Q1	132527873	death
2022	Q1	132532712	other serious
2022	Q1	132532712	death
2022	Q1	132538189	hospitalization
2022	Q1	132538189	other serious
2022	Q1	132538313	congenital anomaly
2022	Q1	132538313	other serious
2022	Q1	132538313	hospitalization
2022	Q1	1325559927	hospitalization
2022	Q1	132558053	other serious
2022	Q1	132577212	other serious
2022	Q1	132614072	other serious
2022	Q1	132644563	other serious
2022	Q1	132675465	other serious
2022	Q1	132698424	hospitalization
2022	Q1	1327014122	hospitalization
2022	Q1	1327014122	other serious
2022	Q1	132713509	hospitalization
2022	Q1	132743272	hospitalization
2022	Q1	132752507	hospitalization
2022	Q1	132752507	other serious
2022	Q1	132753735	other serious
2022	Q1	132765522	hospitalization
2022	Q1	132768356	hospitalization
2022	Q1	132807624	other serious
2022	Q1	132807672	other serious
2022	Q1	1328168211	hospitalization
2022	Q1	1328168211	other serious
2022	Q1	1328395115	hospitalization
2022	Q1	1328395115	other serious
2022	Q1	132864913	hospitalization
2022	Q1	132864913	other serious
2022	Q1	1328962115	hospitalization
2022	Q1	1329081121	other serious
2022	Q1	1329081121	death
2022	Q1	1329081121	hospitalization
2022	Q1	1329282417	death
2022	Q1	1329282417	other serious
2022	Q1	1329282417	hospitalization
2022	Q1	132928537	hospitalization
2022	Q1	132928537	other serious
2022	Q1	133011356	hospitalization
2022	Q1	133011356	other serious
2022	Q1	133015812	other serious
2022	Q1	133037808	hospitalization
2022	Q1	133037808	life threatening
2022	Q1	133037808	other serious
2022	Q1	1330497113	other serious
2022	Q1	133109653	other serious
2022	Q1	1331217616	other serious
2022	Q1	1331319546	other serious
2022	Q1	133202446	death
2022	Q1	133202446	disability
2022	Q1	133202446	hospitalization
2022	Q1	133202446	other serious
2022	Q1	133208633	hospitalization
2022	Q1	133208633	other serious
2022	Q1	133235443	hospitalization
2022	Q1	133235443	other serious
2022	Q1	133279622	hospitalization
2022	Q1	133279622	other serious
2022	Q1	133302085	hospitalization
2022	Q1	133302085	other serious
2022	Q1	133323873	hospitalization
2022	Q1	1333410033	hospitalization
2022	Q1	133369986	hospitalization
2022	Q1	133369986	other serious
2022	Q1	133399306	other serious
2022	Q1	133407216	hospitalization
2022	Q1	133407216	other serious
2022	Q1	133411398	death
2022	Q1	133411398	other serious
2022	Q1	1334304816	other serious
2022	Q1	133485053	hospitalization
2022	Q1	133485053	other serious
2022	Q1	133495917	other serious
2022	Q1	133540173	hospitalization
2022	Q1	133541984	other serious
2022	Q1	133541984	life threatening
2022	Q1	133541984	hospitalization
2022	Q1	133543618	hospitalization
2022	Q1	133543618	other serious
2022	Q1	133544718	other serious
2022	Q1	133544718	hospitalization
2022	Q1	133565484	other serious
2022	Q1	133565484	hospitalization
2022	Q1	133584296	death
2022	Q1	133584296	other serious
2022	Q1	133600873	other serious
2022	Q1	133604294	other serious
2022	Q1	133661853	other serious
2022	Q1	1336817020	other serious
2022	Q1	133701533	other serious
2022	Q1	133745454	life threatening
2022	Q1	133745454	hospitalization
2022	Q1	133745454	other serious
2022	Q1	133764569	other serious
2022	Q1	133782774	hospitalization
2022	Q1	133782774	other serious
2022	Q1	133813353	hospitalization
2022	Q1	133813353	other serious
2022	Q1	133888094	hospitalization
2022	Q1	133889827	hospitalization
2022	Q1	133892012	hospitalization
2022	Q1	133892012	other serious
2022	Q1	1339140510	other serious
2022	Q1	1339544710	other serious
2022	Q1	1339544710	hospitalization
2022	Q1	133954534	life threatening
2022	Q1	133954534	hospitalization
2022	Q1	133954534	other serious
2022	Q1	133955533	hospitalization
2022	Q1	1339609830	hospitalization
2022	Q1	1339609830	life threatening
2022	Q1	133989436	hospitalization
2022	Q1	133989436	other serious
2022	Q1	134013572	hospitalization
2022	Q1	134034435	other serious
2022	Q1	134089933	other serious
2022	Q1	134090733	other serious
2022	Q1	134094404	other serious
2022	Q1	134103392	other serious
2022	Q1	134108074	other serious
2022	Q1	134111243	other serious
2022	Q1	134114883	other serious
2022	Q1	134120125	hospitalization
2022	Q1	134120125	other serious
2022	Q1	1341317412	other serious
2022	Q1	134132544	other serious
2022	Q1	134194973	other serious
2022	Q1	1342112117	hospitalization
2022	Q1	1342112117	other serious
2022	Q1	134232752	hospitalization
2022	Q1	134232752	other serious
2022	Q1	134236014	other serious
2022	Q1	134327379	other serious
2022	Q1	134390033	other serious
2022	Q1	1343961312	disability
2022	Q1	1343961312	other serious
2022	Q1	134408233	other serious
2022	Q1	134411153	other serious
2022	Q1	1344144610	hospitalization
2022	Q1	1344144610	other serious
2022	Q1	134417616	hospitalization
2022	Q1	134417616	life threatening
2022	Q1	134417616	other serious
2022	Q1	1345297011	other serious
2022	Q1	1345317732	other serious
2022	Q1	134559313	other serious
2022	Q1	134580057	other serious
2022	Q1	134630113	other serious
2022	Q1	1346584513	other serious
2022	Q1	134686283	other serious
2022	Q1	1346898511	hospitalization
2022	Q1	1346898511	other serious
2022	Q1	134691272	hospitalization
2022	Q1	134691272	other serious
2022	Q1	134717204	other serious
2022	Q1	1347175112	other serious
2022	Q1	1347200411	other serious
2022	Q1	1347586718	other serious
2022	Q1	1347586718	death
2022	Q1	1347586718	hospitalization
2022	Q1	134760743	disability
2022	Q1	134760743	life threatening
2022	Q1	134786793	other serious
2022	Q1	134786793	death
2022	Q1	134797087	life threatening
2022	Q1	134797087	death
2022	Q1	134847243	other serious
2022	Q1	134856103	hospitalization
2022	Q1	134919854	other serious
2022	Q1	134920999	other serious
2022	Q1	134948917	hospitalization
2022	Q1	134948917	other serious
2022	Q1	134957194	other serious
2022	Q1	134957194	hospitalization
2022	Q1	1349620510	other serious
2022	Q1	134963683	disability
2022	Q1	134963683	hospitalization
2022	Q1	134963683	other serious
2022	Q1	134963683	congenital anomaly
2022	Q1	134977165	death
2022	Q1	134977165	other serious
2022	Q1	134978502	hospitalization
2022	Q1	134978502	life threatening
2022	Q1	134998926	hospitalization
2022	Q1	135018445	other serious
2022	Q1	135022572	other serious
2022	Q1	135022572	hospitalization
2022	Q1	135076122	other serious
2022	Q1	135139808	hospitalization
2022	Q1	135139808	life threatening
2022	Q1	135139808	other serious
2022	Q1	135140737	other serious
2022	Q1	135154834	hospitalization
2022	Q1	135159178	other serious
2022	Q1	135172943	other serious
2022	Q1	135192493	other serious
2022	Q1	135214572	other serious
2022	Q1	1352440820	hospitalization
2022	Q1	1352440820	other serious
2022	Q1	135274272	other serious
2022	Q1	135274272	hospitalization
2022	Q1	1352790615	other serious
2022	Q1	1352790615	hospitalization
2022	Q1	135284083	hospitalization
2022	Q1	135359295	other serious
2022	Q1	135377492	other serious
2022	Q1	135377492	hospitalization
2022	Q1	135407736	death
2022	Q1	135407736	other serious
2022	Q1	135407736	hospitalization
2022	Q1	135455525	life threatening
2022	Q1	135455525	hospitalization
2022	Q1	135464614	hospitalization
2022	Q1	135464614	other serious
2022	Q1	135472205	other serious
2022	Q1	1354722510	hospitalization
2022	Q1	1354722510	other serious
2022	Q1	135474532	hospitalization
2022	Q1	135553792	death
2022	Q1	135553792	other serious
2022	Q1	135569449	other serious
2022	Q1	135569449	hospitalization
2022	Q1	135569449	death
2022	Q1	135580492	death
2022	Q1	135580492	other serious
2022	Q1	1356653113	other serious
2022	Q1	135706388	life threatening
2022	Q1	135706388	hospitalization
2022	Q1	135706388	disability
2022	Q1	135706388	other serious
2022	Q1	1357529311	hospitalization
2022	Q1	1357529311	other serious
2022	Q1	135787123	other serious
2022	Q1	135787158	other serious
2022	Q1	135826942	death
2022	Q1	135826942	hospitalization
2022	Q1	135826942	other serious
2022	Q1	135838937	death
2022	Q1	135838937	hospitalization
2022	Q1	135838937	life threatening
2022	Q1	135838937	other serious
2022	Q1	135843134	other serious
2022	Q1	135877983	other serious
2022	Q1	135877983	hospitalization
2022	Q1	135940012	other serious
2022	Q1	135945802	other serious
2022	Q1	135950432	other serious
2022	Q1	135967786	hospitalization
2022	Q1	135967786	other serious
2022	Q1	135968618	hospitalization
2022	Q1	135968618	other serious
2022	Q1	135994114	other serious
2022	Q1	136087385	other serious
2022	Q1	136134983	hospitalization
2022	Q1	136143987	hospitalization
2022	Q1	136143987	other serious
2022	Q1	136159004	life threatening
2022	Q1	136159004	other serious
2022	Q1	136159004	death
2022	Q1	136159004	hospitalization
2022	Q1	1361602516	death
2022	Q1	1361602516	other serious
2022	Q1	136171893	other serious
2022	Q1	136178138	hospitalization
2022	Q1	136178138	other serious
2022	Q1	136188907	other serious
2022	Q1	136224575	other serious
2022	Q1	136248406	life threatening
2022	Q1	136248406	other serious
2022	Q1	136258245	hospitalization
2022	Q1	136258245	other serious
2022	Q1	136258806	other serious
2022	Q1	1362723417	hospitalization
2022	Q1	1362723417	other serious
2022	Q1	136436993	hospitalization
2022	Q1	136470154	hospitalization
2022	Q1	136470154	life threatening
2022	Q1	136491844	hospitalization
2022	Q1	136515586	hospitalization
2022	Q1	136515586	other serious
2022	Q1	136559543	hospitalization
2022	Q1	136559543	other serious
2022	Q1	136574614	hospitalization
2022	Q1	136574614	other serious
2022	Q1	136590674	hospitalization
2022	Q1	136590674	other serious
2022	Q1	136619102	other serious
2022	Q1	136632809	hospitalization
2022	Q1	136642216	other serious
2022	Q1	1366495418	death
2022	Q1	1366495418	hospitalization
2022	Q1	136694725	other serious
2022	Q1	136719627	hospitalization
2022	Q1	136719627	other serious
2022	Q1	136731745	hospitalization
2022	Q1	136731745	other serious
2022	Q1	136732282	other serious
2022	Q1	136751483	other serious
2022	Q1	1367966235	death
2022	Q1	1367966235	hospitalization
2022	Q1	1367966235	other serious
2022	Q1	136805174	death
2022	Q1	136805174	hospitalization
2022	Q1	136810924	hospitalization
2022	Q1	136810924	other serious
2022	Q1	136812625	other serious
2022	Q1	1368180911	hospitalization
2022	Q1	1368503512	hospitalization
2022	Q1	1368503512	other serious
2022	Q1	1368813724	other serious
2022	Q1	136893573	hospitalization
2022	Q1	136893573	other serious
2022	Q1	136899288	other serious
2022	Q1	136910957	hospitalization
2022	Q1	136910957	other serious
2022	Q1	1369391320	hospitalization
2022	Q1	1369391320	other serious
2022	Q1	136954928	other serious
2022	Q1	1369762814	other serious
2022	Q1	136993664	other serious
2022	Q1	1370364211	other serious
2022	Q1	137058839	other serious
2022	Q1	137082454	other serious
2022	Q1	137101614	disability
2022	Q1	137101614	other serious
2022	Q1	1371363811	hospitalization
2022	Q1	1371363811	other serious
2022	Q1	137142213	hospitalization
2022	Q1	137142213	life threatening
2022	Q1	137142213	other serious
2022	Q1	137143058	hospitalization
2022	Q1	137144686	other serious
2022	Q1	137155477	disability
2022	Q1	137155477	hospitalization
2022	Q1	137172933	hospitalization
2022	Q1	137176083	hospitalization
2022	Q1	1371768410	hospitalization
2022	Q1	1372125844	congenital anomaly
2022	Q1	1372125844	other serious
2022	Q1	137218026	death
2022	Q1	137218026	hospitalization
2022	Q1	137218026	other serious
2022	Q1	137218112	hospitalization
2022	Q1	137317462	other serious
2022	Q1	137340074	other serious
2022	Q1	137369805	disability
2022	Q1	1374025821	other serious
2022	Q1	137445214	other serious
2022	Q1	137446305	hospitalization
2022	Q1	137455013	other serious
2022	Q1	137475352	other serious
2022	Q1	137485746	other serious
2022	Q1	137595572	other serious
2022	Q1	137600252	hospitalization
2022	Q1	137605444	other serious
2022	Q1	137607823	hospitalization
2022	Q1	137608569	other serious
2022	Q1	137608569	hospitalization
2022	Q1	137618053	other serious
2022	Q1	137618053	hospitalization
2022	Q1	137703395	disability
2022	Q1	137721132	hospitalization
2022	Q1	1377497040	hospitalization
2022	Q1	1377497040	other serious
2022	Q1	137760643	death
2022	Q1	137760643	other serious
2022	Q1	137774792	hospitalization
2022	Q1	137774792	other serious
2022	Q1	137793172	other serious
2022	Q1	137793172	hospitalization
2022	Q1	1378368910	other serious
2022	Q1	1378368910	hospitalization
2022	Q1	137842533	other serious
2022	Q1	137923864	other serious
2022	Q1	1379245937	other serious
2022	Q1	1379245937	hospitalization
2022	Q1	1379472523	hospitalization
2022	Q1	1379472523	other serious
2022	Q1	137962585	other serious
2022	Q1	1379811810	other serious
2022	Q1	1379811810	hospitalization
2022	Q1	137984813	other serious
2022	Q1	138013115	hospitalization
2022	Q1	138013115	other serious
2022	Q1	138033033	other serious
2022	Q1	1381013410	disability
2022	Q1	1381013410	other serious
2022	Q1	138139266	other serious
2022	Q1	1381429213	hospitalization
2022	Q1	1381429213	other serious
2022	Q1	1381429213	life threatening
2022	Q1	138152418	other serious
2022	Q1	138230454	other serious
2022	Q1	138230454	hospitalization
2022	Q1	138230454	death
2022	Q1	138236372	hospitalization
2022	Q1	13825291131	other serious
2022	Q1	13825291131	hospitalization
2022	Q1	1382832511	other serious
2022	Q1	138300544	hospitalization
2022	Q1	138300544	other serious
2022	Q1	1383150125	hospitalization
2022	Q1	1383150125	other serious
2022	Q1	1383645410	other serious
2022	Q1	138381294	other serious
2022	Q1	138381332	death
2022	Q1	138381332	other serious
2022	Q1	138410649	other serious
2022	Q1	138420684	other serious
2022	Q1	138427103	other serious
2022	Q1	1384328938	other serious
2022	Q1	138444502	other serious
2022	Q1	138448613	hospitalization
2022	Q1	138448613	other serious
2022	Q1	138452282	other serious
2022	Q1	138456965	hospitalization
2022	Q1	138470709	other serious
2022	Q1	138493122	hospitalization
2022	Q1	1385042129	hospitalization
2022	Q1	1385042129	other serious
2022	Q1	138533937	disability
2022	Q1	138533937	other serious
2022	Q1	138544039	other serious
2022	Q1	138551705	other serious
2022	Q1	138556003	disability
2022	Q1	138556003	congenital anomaly
2022	Q1	138556003	other serious
2022	Q1	138560323	other serious
2022	Q1	138587228	hospitalization
2022	Q1	138605177	other serious
2022	Q1	138618212	other serious
2022	Q1	138642644	hospitalization
2022	Q1	138642644	other serious
2022	Q1	138643125	death
2022	Q1	138643125	other serious
2022	Q1	138667993	death
2022	Q1	138667993	hospitalization
2022	Q1	138667993	other serious
2022	Q1	138671022	death
2022	Q1	138671022	other serious
2022	Q1	138671555	hospitalization
2022	Q1	138680172	other serious
2022	Q1	138680172	death
2022	Q1	138681353	death
2022	Q1	138681353	other serious
2022	Q1	1386965815	hospitalization
2022	Q1	1386965815	other serious
2022	Q1	138697262	other serious
2022	Q1	138725803	other serious
2022	Q1	138725803	hospitalization
2022	Q1	138727732	other serious
2022	Q1	138727732	hospitalization
2022	Q1	138739949	other serious
2022	Q1	138759086	other serious
2022	Q1	1388259910	hospitalization
2022	Q1	138829782	hospitalization
2022	Q1	138837913	other serious
2022	Q1	138837913	hospitalization
2022	Q1	138837913	life threatening
2022	Q1	138867773	other serious
2022	Q1	138905446	other serious
2022	Q1	138905446	life threatening
2022	Q1	138905446	hospitalization
2022	Q1	138905446	disability
2022	Q1	138905446	congenital anomaly
2022	Q1	138913442	other serious
2022	Q1	138962743	other serious
2022	Q1	138962743	death
2022	Q1	138966105	other serious
2022	Q1	1389692848	hospitalization
2022	Q1	1389692848	other serious
2022	Q1	138979193	other serious
2022	Q1	138990213	hospitalization
2022	Q1	138993133	other serious
2022	Q1	138996916	other serious
2022	Q1	138998172	other serious
2022	Q1	1390168011	death
2022	Q1	1390168011	other serious
2022	Q1	1390350911	other serious
2022	Q1	139064483	hospitalization
2022	Q1	139064483	other serious
2022	Q1	139064483	death
2022	Q1	139085303	other serious
2022	Q1	1390888216	life threatening
2022	Q1	1390888216	other serious
2022	Q1	1390888216	death
2022	Q1	1390888216	hospitalization
2022	Q1	139130343	other serious
2022	Q1	139135832	hospitalization
2022	Q1	139142378	other serious
2022	Q1	139149504	other serious
2022	Q1	139149504	hospitalization
2022	Q1	139174843	other serious
2022	Q1	139174843	hospitalization
2022	Q1	1391784214	hospitalization
2022	Q1	1391784214	life threatening
2022	Q1	1391784214	other serious
2022	Q1	1391784214	death
2022	Q1	139193493	hospitalization
2022	Q1	139194627	hospitalization
2022	Q1	139194627	other serious
2022	Q1	139207542	other serious
2022	Q1	139227739	hospitalization
2022	Q1	139227739	other serious
2022	Q1	139237186	other serious
2022	Q1	139251833	hospitalization
2022	Q1	139251833	other serious
2022	Q1	1393030029	hospitalization
2022	Q1	1393030029	other serious
2022	Q1	139322489	other serious
2022	Q1	139326283	other serious
2022	Q1	1393342919	other serious
2022	Q1	139351603	hospitalization
2022	Q1	139351603	other serious
2022	Q1	139382334	hospitalization
2022	Q1	139382334	other serious
2022	Q1	1393852627	other serious
2022	Q1	1394035410	hospitalization
2022	Q1	1394035410	other serious
2022	Q1	1394195653	other serious
2022	Q1	1394445217	hospitalization
2022	Q1	1394445217	other serious
2022	Q1	139453587	hospitalization
2022	Q1	139454633	hospitalization
2022	Q1	139454633	other serious
2022	Q1	139488107	hospitalization
2022	Q1	139559854	hospitalization
2022	Q1	139559854	other serious
2022	Q1	139613114	other serious
2022	Q1	139618714	other serious
2022	Q1	139618714	hospitalization
2022	Q1	139619775	other serious
2022	Q1	139622194	other serious
2022	Q1	139622233	other serious
2022	Q1	139627412	other serious
2022	Q1	139628382	other serious
2022	Q1	139630783	other serious
2022	Q1	139643492	death
2022	Q1	139660385	death
2022	Q1	139660385	hospitalization
2022	Q1	1396663922	hospitalization
2022	Q1	139686133	other serious
2022	Q1	139687127	other serious
2022	Q1	139687127	hospitalization
2022	Q1	139691478	other serious
2022	Q1	139691478	hospitalization
2022	Q1	139714584	hospitalization
2022	Q1	139757475	other serious
2022	Q1	139774153	hospitalization
2022	Q1	1398335115	other serious
2022	Q1	139868582	other serious
2022	Q1	139882202	hospitalization
2022	Q1	139882202	other serious
2022	Q1	139933022	other serious
2022	Q1	139942725	other serious
2022	Q1	139942763	other serious
2022	Q1	1399628610	other serious
2022	Q1	139979307	hospitalization
2022	Q1	139990764	other serious
2022	Q1	140015554	hospitalization
2022	Q1	140015554	other serious
2022	Q1	140044942	hospitalization
2022	Q1	1400739327	other serious
2022	Q1	1400739327	hospitalization
2022	Q1	140081644	hospitalization
2022	Q1	140114256	other serious
2022	Q1	140114762	death
2022	Q1	1401468712	other serious
2022	Q1	140191123	other serious
2022	Q1	140203357	hospitalization
2022	Q1	140203357	life threatening
2022	Q1	140204718	hospitalization
2022	Q1	140204718	other serious
2022	Q1	1402247511	hospitalization
2022	Q1	1402247511	other serious
2022	Q1	140275254	hospitalization
2022	Q1	140275254	life threatening
2022	Q1	140275254	other serious
2022	Q1	140283695	other serious
2022	Q1	140289473	other serious
2022	Q1	140319404	death
2022	Q1	140319404	hospitalization
2022	Q1	140319613	hospitalization
2022	Q1	140319613	other serious
2022	Q1	140322576	other serious
2022	Q1	1403526012	other serious
2022	Q1	140433937	hospitalization
2022	Q1	140433937	other serious
2022	Q1	140441557	hospitalization
2022	Q1	140441557	life threatening
2022	Q1	140441557	other serious
2022	Q1	140445952	other serious
2022	Q1	140447884	other serious
2022	Q1	140459555	other serious
2022	Q1	1404774516	other serious
2022	Q1	140483137	hospitalization
2022	Q1	140483137	other serious
2022	Q1	140636953	other serious
2022	Q1	1406643819	hospitalization
2022	Q1	140673593	hospitalization
2022	Q1	140690722	other serious
2022	Q1	140787884	other serious
2022	Q1	140918515	hospitalization
2022	Q1	140948633	hospitalization
2022	Q1	140948633	other serious
2022	Q1	140948885	hospitalization
2022	Q1	140962914	hospitalization
2022	Q1	140991092	hospitalization
2022	Q1	141015522	death
2022	Q1	141015522	other serious
2022	Q1	141016682	hospitalization
2022	Q1	141057417	hospitalization
2022	Q1	141071107	hospitalization
2022	Q1	141086393	death
2022	Q1	141086393	other serious
2022	Q1	141204344	death
2022	Q1	141204344	hospitalization
2022	Q1	141218503	other serious
2022	Q1	141221542	other serious
2022	Q1	1412535112	hospitalization
2022	Q1	1412535112	other serious
2022	Q1	141312706	other serious
2022	Q1	141336775	hospitalization
2022	Q1	141337076	other serious
2022	Q1	141340144	other serious
2022	Q1	141351733	other serious
2022	Q1	141374906	other serious
2022	Q1	1413873019	other serious
2022	Q1	141387313	other serious
2022	Q1	141392433	hospitalization
2022	Q1	141396038	other serious
2022	Q1	141428542	other serious
2022	Q1	141442274	other serious
2022	Q1	141475703	hospitalization
2022	Q1	141480835	other serious
2022	Q1	1414977513	hospitalization
2022	Q1	1414977513	other serious
2022	Q1	141522263	death
2022	Q1	141522263	hospitalization
2022	Q1	141522263	other serious
2022	Q1	1415230711	hospitalization
2022	Q1	1415230711	other serious
2022	Q1	1415533810	life threatening
2022	Q1	1415533810	hospitalization
2022	Q1	141558482	other serious
2022	Q1	141560592	other serious
2022	Q1	141561475	other serious
2022	Q1	141587305	other serious
2022	Q1	141601922	hospitalization
2022	Q1	141601922	other serious
2022	Q1	141602002	other serious
2022	Q1	141630922	other serious
2022	Q1	141639372	hospitalization
2022	Q1	1416564712	other serious
2022	Q1	1416564712	life threatening
2022	Q1	1416564712	hospitalization
2022	Q1	1416564712	death
2022	Q1	141658577	hospitalization
2022	Q1	141658577	other serious
2022	Q1	141658577	death
2022	Q1	141658986	other serious
2022	Q1	141660423	other serious
2022	Q1	141663363	hospitalization
2022	Q1	141663363	other serious
2022	Q1	1416926423	hospitalization
2022	Q1	1416926423	other serious
2022	Q1	141721927	other serious
2022	Q1	141721927	hospitalization
2022	Q1	141728364	death
2022	Q1	141728364	hospitalization
2022	Q1	141728364	other serious
2022	Q1	141729252	other serious
2022	Q1	141729252	death
2022	Q1	141729392	other serious
2022	Q1	141729392	death
2022	Q1	141731475	hospitalization
2022	Q1	141731475	other serious
2022	Q1	141731475	death
2022	Q1	141740454	other serious
2022	Q1	141747462	death
2022	Q1	141747462	other serious
2022	Q1	141751225	other serious
2022	Q1	141751225	death
2022	Q1	141769616	hospitalization
2022	Q1	141775864	other serious
2022	Q1	141775864	death
2022	Q1	141776093	death
2022	Q1	141776093	hospitalization
2022	Q1	141776093	other serious
2022	Q1	141793438	hospitalization
2022	Q1	141793438	other serious
2022	Q1	141796743	other serious
2022	Q1	141798954	other serious
2022	Q1	141811952	other serious
2022	Q1	141825544	other serious
2022	Q1	141833192	hospitalization
2022	Q1	141833192	other serious
2022	Q1	141835583	hospitalization
2022	Q1	1418373914	other serious
2022	Q1	1418442112	other serious
2022	Q1	141857817	hospitalization
2022	Q1	141866765	hospitalization
2022	Q1	141896452	other serious
2022	Q1	141896472	other serious
2022	Q1	141896482	other serious
2022	Q1	141896503	other serious
2022	Q1	141899348	hospitalization
2022	Q1	141899348	other serious
2022	Q1	1419125358	hospitalization
2022	Q1	1419125358	other serious
2022	Q1	1419212616	hospitalization
2022	Q1	1419212616	disability
2022	Q1	1419212616	other serious
2022	Q1	141939693	death
2022	Q1	141939693	hospitalization
2022	Q1	141939693	life threatening
2022	Q1	141939693	other serious
2022	Q1	141996543	hospitalization
2022	Q1	141996543	other serious
2022	Q1	142006512	other serious
2022	Q1	142024235	death
2022	Q1	142024235	hospitalization
2022	Q1	142024235	other serious
2022	Q1	142034184	other serious
2022	Q1	142034184	hospitalization
2022	Q1	142041696	hospitalization
2022	Q1	142043773	other serious
2022	Q1	142067296	life threatening
2022	Q1	142067296	other serious
2022	Q1	142067296	hospitalization
2022	Q1	142111262	other serious
2022	Q1	1421150817	other serious
2022	Q1	142138197	other serious
2022	Q1	142168804	hospitalization
2022	Q1	142168804	other serious
2022	Q1	142174812	death
2022	Q1	142174812	other serious
2022	Q1	142209214	hospitalization
2022	Q1	142209214	other serious
2022	Q1	1422320816	hospitalization
2022	Q1	142249723	hospitalization
2022	Q1	142249723	other serious
2022	Q1	142253259	hospitalization
2022	Q1	142253259	other serious
2022	Q1	142279442	other serious
2022	Q1	1423524913	other serious
2022	Q1	142361653	other serious
2022	Q1	142361653	death
2022	Q1	142362228	hospitalization
2022	Q1	142362228	death
2022	Q1	142368153	other serious
2022	Q1	142368153	hospitalization
2022	Q1	142386292	other serious
2022	Q1	142386292	life threatening
2022	Q1	142401298	other serious
2022	Q1	142413005	hospitalization
2022	Q1	142413005	other serious
2022	Q1	142436273	congenital anomaly
2022	Q1	142436273	disability
2022	Q1	142436273	other serious
2022	Q1	142436273	hospitalization
2022	Q1	142443472	hospitalization
2022	Q1	142443472	other serious
2022	Q1	142466273	hospitalization
2022	Q1	142466422	hospitalization
2022	Q1	142469902	hospitalization
2022	Q1	142469902	life threatening
2022	Q1	142474482	other serious
2022	Q1	142489803	other serious
2022	Q1	142490402	death
2022	Q1	142490402	other serious
2022	Q1	142490472	death
2022	Q1	142490472	hospitalization
2022	Q1	142490472	other serious
2022	Q1	142504866	hospitalization
2022	Q1	142504866	other serious
2022	Q1	142518935	life threatening
2022	Q1	142543262	death
2022	Q1	142543262	hospitalization
2022	Q1	142543262	other serious
2022	Q1	142543362	death
2022	Q1	142543362	other serious
2022	Q1	142543362	hospitalization
2022	Q1	142543462	other serious
2022	Q1	142543462	death
2022	Q1	142543562	death
2022	Q1	142543562	other serious
2022	Q1	142543652	other serious
2022	Q1	142543652	death
2022	Q1	142594413	hospitalization
2022	Q1	142594413	disability
2022	Q1	142594413	other serious
2022	Q1	142594413	life threatening
2022	Q1	142599477	death
2022	Q1	142599477	hospitalization
2022	Q1	1426003310	hospitalization
2022	Q1	142600613	death
2022	Q1	142600613	hospitalization
2022	Q1	142607542	death
2022	Q1	142607542	other serious
2022	Q1	142612066	other serious
2022	Q1	142619836	other serious
2022	Q1	142620196	other serious
2022	Q1	1426321013	disability
2022	Q1	1426321013	other serious
2022	Q1	142640135	other serious
2022	Q1	142640592	death
2022	Q1	142640592	other serious
2022	Q1	142640592	hospitalization
2022	Q1	142641652	other serious
2022	Q1	142641663	death
2022	Q1	142641663	other serious
2022	Q1	142659956	hospitalization
2022	Q1	142669573	life threatening
2022	Q1	142672087	hospitalization
2022	Q1	142672087	other serious
2022	Q1	142681972	hospitalization
2022	Q1	142699905	life threatening
2022	Q1	142699905	other serious
2022	Q1	142709772	other serious
2022	Q1	142709772	hospitalization
2022	Q1	142710186	death
2022	Q1	142710186	life threatening
2022	Q1	142710186	other serious
2022	Q1	142715222	other serious
2022	Q1	142715222	hospitalization
2022	Q1	142724723	hospitalization
2022	Q1	142724723	other serious
2022	Q1	142724723	congenital anomaly
2022	Q1	142730052	other serious
2022	Q1	1427303111	disability
2022	Q1	1427303111	other serious
2022	Q1	142733173	hospitalization
2022	Q1	142745756	other serious
2022	Q1	142745756	life threatening
2022	Q1	142745756	hospitalization
2022	Q1	142745756	disability
2022	Q1	142757694	other serious
2022	Q1	142757694	hospitalization
2022	Q1	142757893	other serious
2022	Q1	142757893	hospitalization
2022	Q1	142758915	other serious
2022	Q1	142760476	life threatening
2022	Q1	142760476	hospitalization
2022	Q1	142760476	other serious
2022	Q1	142764513	other serious
2022	Q1	142764513	hospitalization
2022	Q1	142766834	hospitalization
2022	Q1	142766834	life threatening
2022	Q1	142766834	other serious
2022	Q1	142766834	disability
2022	Q1	142776943	hospitalization
2022	Q1	142781494	other serious
2022	Q1	142785294	other serious
2022	Q1	142785942	other serious
2022	Q1	142787002	disability
2022	Q1	142788299	other serious
2022	Q1	142802313	hospitalization
2022	Q1	142802313	other serious
2022	Q1	142809046	life threatening
2022	Q1	142809046	hospitalization
2022	Q1	142809046	other serious
2022	Q1	142818275	other serious
2022	Q1	142833596	other serious
2022	Q1	142834653	hospitalization
2022	Q1	142834653	death
2022	Q1	142834653	life threatening
2022	Q1	142834653	other serious
2022	Q1	142842507	death
2022	Q1	142842507	hospitalization
2022	Q1	142842507	other serious
2022	Q1	142844663	hospitalization
2022	Q1	142844663	other serious
2022	Q1	142844922	death
2022	Q1	142844922	other serious
2022	Q1	142846832	hospitalization
2022	Q1	142846832	other serious
2022	Q1	142900205	hospitalization
2022	Q1	142900205	other serious
2022	Q1	142906394	other serious
2022	Q1	142909244	other serious
2022	Q1	142924722	hospitalization
2022	Q1	142937464	other serious
2022	Q1	142945162	other serious
2022	Q1	142954967	death
2022	Q1	142954967	other serious
2022	Q1	142965786	hospitalization
2022	Q1	142965786	life threatening
2022	Q1	142965786	other serious
2022	Q1	142985525	disability
2022	Q1	142985525	other serious
2022	Q1	142998062	hospitalization
2022	Q1	143000999	other serious
2022	Q1	143000999	disability
2022	Q1	143000999	life threatening
2022	Q1	143008063	hospitalization
[truncated: 998,000+ more rows]
