# Supplementary material for: Exploring adverse events associated with vosoritide monotherapy: Insights from the FDA Adverse Event Reporting System
Source: PLoS One. 2026 Jan 29;21(1):e0341323. doi: 10.1371/journal.pone.0341323 (PMC12854448; doi:10.1371/journal.pone.0341323)
Supplement: S4 File — (TXT) [file pone.0341323.s004.txt]

Year	Q	primaryid	caseid	rpsr_cod
2023	Q2	222896491	22289649	hp
2023	Q2	222896661	22289666	hp
