# Supplementary material for: Exploring adverse events associated with vosoritide monotherapy: Insights from the FDA Adverse Event Reporting System
Source: PLoS One. 2026 Jan 29;21(1):e0341323. doi: 10.1371/journal.pone.0341323 (PMC12854448; doi:10.1371/journal.pone.0341323)
Supplement: S5 File — (TXT) [file pone.0341323.s005.txt]

primaryid	caseid	drug_seq	start_dt	end_dt	dur	dur_cod	Year	Q	event_dt	tto
204516721	20451672	1	20220127				2022	Q1	20220129	2
204516732	20451673	1	20220202				2022	Q1	20220203	1
204922991	20492299	1	20220210				2022	Q1	20220210	0
205332112	20533211	1	20220210				2022	Q1	20220210	0
205425861	20542586	1	20220224				2022	Q1	20220224	0
205980271	20598027	1	20220301				2022	Q1	20220301	0
205987961	20598796	1	20220301				2022	Q1	20220303	2
206125101	20612510	1	20220301				2022	Q1	20220307	6
206456551	20645655	1	20220316				2022	Q1	20220316	0
206701451	20670145	1	20220309				2022	Q2	20220323	14
206814211	20681421	1	20220326				2022	Q2
206868231	20686823	1	20220326				2022	Q2
207143392	20714339	1	20220131				2022	Q2	20220131	0
207273912	20727391	1	20220326				2022	Q2
207800541	20780054	1	20220323				2022	Q2	20220425	33
208358401	20835840	1					2022	Q2
208745621	20874562	1	20220523				2022	Q2	20220523	0
208792151	20879215	1	20220405				2022	Q2
209022201	20902220	1	20220503				2022	Q2	20220516	13
209129411	20912941	1	20220531				2022	Q2	20220531	0
210050441	21005044	1	20220516				2022	Q2
210351831	21035183	1					2022	Q3
210726611	21072661	1	20220603				2022	Q3	20220611	8
210728212	21072821	1	20220617				2022	Q3	20220618	1
210851881	21085188	1	20220519				2022	Q3	20220710	52
210905141	21090514	1	20220519				2022	Q3	20220623	35
211292301	21129230	1	20220627				2022	Q3	20220701	4
211634642	21163464	1	20220505				2022	Q3	20220601	27
211634701	21163470	1					2022	Q3
211788821	21178882	1					2022	Q3
211788872	21178887	1	20220712				2022	Q3
211799922	21179992	1	20220505				2022	Q3
212133091	21213309	1	20220519				2022	Q3	20220808	81
212547492	21254749	1	20220306				2022	Q3	20220501	56
212547501	21254750	1	20220617				2022	Q3	20220701	14
212560461	21256046	1	20220520				2022	Q3	20200101
212708251	21270825	1	20220608				2022	Q3	20220823	76
212725741	21272574	1					2022	Q3
212749131	21274913	1	20220301				2022	Q3	20220801	153
213342811	21334281	1	20220826				2022	Q3	20220901	6
213833951	21383395	1	20220825				2022	Q3	20220916	22
213985451	21398545	1					2022	Q3	20220101
213985461	21398546	1	20220812				2022	Q3	20220919	38
212611472	21261147	1	20220812				2022	Q4	20220817	5
214195221	21419522	1	20220819				2022	Q4	20220921	33
214195231	21419523	1	20220825				2022	Q4	20220922	28
214195281	21419528	1	20220308				2022	Q4
214525032	21452503	1	20220930				2022	Q4	20221009	9
215154451	21515445	1	20220629				2022	Q4	20221001	94
215217331	21521733	1	20221024				2022	Q4	20221025	1
218255431	21825543	1					2023	Q1	20220710
218255443	21825544	1	20220201				2023	Q1	20220701	150
218930011	21893001	1	20220505				2023	Q1	20230110	250
219385512	21938551	1					2023	Q1
219919844	21991984	1	20221108				2023	Q1	20230208	92
220182322	22018232	1					2023	Q1	20221101
220463462	22046346	1	20221220				2023	Q1	20230215	57
220610632	22061063	1	20220803				2023	Q1	20230222	203
220710131	22071013	1	20230301				2023	Q1
220905912	22090591	1		202209			2023	Q1
221002231	22100223	1	20230307				2023	Q1
221002491	22100249	1	20230105				2023	Q1
219518432	21951843	1					2023	Q2	20220301
220309692	22030969	1	20221212				2023	Q2	20230205	55
222042051	22204205	1	20230405				2023	Q2	20230405	0
222144572	22214457	1	20220408				2023	Q2	20220101
222896491	22289649	1	20220523				2023	Q2	20230421	333
222896661	22289666	1	20220523				2023	Q2	20230421	333
223115251	22311525	1	20220525				2023	Q2
223161301	22316130	1	20220525				2023	Q2	20230408	318
223463661	22346366	1	20230322				2023	Q2
223690421	22369042	1					2023	Q2
223690461	22369046	1	20220301				2023	Q2
224005212	22400521	1	20230406				2023	Q2	20230517	41
225263671	22526367	1					2023	Q2	20230301
225379901	22537990	1	20221026				2023	Q2	20230424	180
225918291	22591829	1	20220314				2023	Q2
226118491	22611849	1	20220628				2023	Q2	20230301	246
226308751	22630875	1					2023	Q2
216649813	21664981	1	20220901				2023	Q3	20220901	0
222857152	22285715	1	20220504				2023	Q3	20230421	352
226788463	22678846	1	20230602				2023	Q3	20230601
226834481	22683448	1	20221108				2023	Q3	20230615	219
227034062	22703406	1	20221114				2023	Q3	20230301	107
227125522	22712552	1	20220212				2023	Q3
228113041	22811304	1					2023	Q3	20230615
228340024	22834002	1	20220113				2023	Q3	20230630	533
228678671	22867867	1	20230821				2023	Q3	20230821	0
228836932	22883693	1	20230815				2023	Q3
229501391	22950139	1	20220418				2023	Q3	20230802	471
229555401	22955540	1					2023	Q3
229877701	22987770	1					2023	Q3
230116631	23011663	1					2023	Q3	20230816
222042043	22204204	1	20220328				2023	Q4
222904266	22290426	1	20230425	20230425	1	day	2023	Q4	20230425	0
229685432	22968543	1	20230704				2023	Q4	20230901	59
230044603	23004460	1	20230704				2023	Q4	20230918	76
230162343	23016234	1	20230920				2023	Q4	20230923	3
230162791	23016279	1	20230623				2023	Q4	20230816	54
230339071	23033907	1	20230810				2023	Q4
230401912	23040191	1					2023	Q4
230564672	23056467	1	20230829				2023	Q4	20230929	31
230763361	23076336	1					2023	Q4
230812131	23081213	1	20221214				2023	Q4	20230901	261
231063661	23106366	1	20230927				2023	Q4
231398803	23139880	1	20230608				2023	Q4	20231022	136
231453072	23145307	1	20230224				2023	Q4	20231027	245
231457201	23145720	1					2023	Q4
231671691	23167169	1	20230405				2023	Q4
232371101	23237110	1	20231015				2023	Q4
232371111	23237111	1	20231107				2023	Q4	20231114	7
232371121	23237112	1	20220617				2023	Q4
232371142	23237114	1	20231107				2023	Q4	20231119	12
232375472	23237547	1	20231110				2023	Q4	20231118	8
232471871	23247187	1	20231022				2023	Q4
232688231	23268823	1	20231127				2023	Q4
232846311	23284631	1	20230424				2023	Q4	20231128	218
233227121	23322712	1	20220210				2023	Q4
233228081	23322808	1	20220831				2023	Q4
233278751	23327875	1					2023	Q4
233280981	23328098	1					2023	Q4
233281001	23328100	1	20220315				2023	Q4
233281171	23328117	1	20231204				2023	Q4
233281181	23328118	1	20231101				2023	Q4
